# Supplementary material for: Dichlorido{N′-[phen­yl(pyridin-2-yl-κN)methyl­idene]isonicotinohydrazide-κ2 N′,O}zinc
Source: Acta Crystallogr Sect E Struct Rep Online. 2013 Jan 19;69(Pt 2):m108. doi: 10.1107/S1600536813001281 (PMC3569202; doi:10.1107/S1600536813001281)
Supplement: Supplementary file 1 [file e-69-0m108-sup1.cif]

##############################################################################
#                                                                            #
# This CIF contains the data in a paper accepted for publication in          #
# Acta Crystallographica Section E. It conforms to the requirements of       #
# Notes for Authors for Acta Crystallographica Section E, and has been       #
# peer reviewed under the auspices of the IUCr Commission on Journals.       #
#                                                                            #
# Full details of the Crystallographic Information File format               #
# are given in the paper "The Crystallographic Information File (CIF):       #
# a New Standard Archive File for Crystallography" by S. R. Hall, F. H.      #
# Allen and I. D. Brown [Acta Cryst. (1991), A47, 655-685].                  #
#                                                                            #
# The current version of the core CIF dictionary is obtainable from          #
# ftp://ftp.iucr.org/pub/cif_core.dic.                                       #
#                                                                            #
# Software is freely available for graphical display of the structure(s)     #
# in this CIF. For information consult the CIF software page                 #
# http://www.iucr.org/resources/cif/software.                                #
#                                                                            #
# This file may be used for bona fide research purposes within the           #
# scientific community so long as proper attribution is given to the journal # 
# article from which it was obtained.                                        #
#                                                                            #
##############################################################################
data_I
_audit_creation_method     SHELXL-97
_chemical_name_systematic
;
Dichlorido{<i>N</i>'-[phenyl(pyridin-2-yl-
\k<i>N</i>)methylidene]isonicotinohydrazide-\k^2^<i>N</i>',<i>O</i>}zinc
;
_chemical_name_common     ?
_chemical_formula_moiety     'C18 H14 Cl2 N4 O1 Zn1'
_chemical_formula_sum     'C18 H14 Cl2 N4 O1 Zn1'
_chemical_formula_iupac     '[Zn Cl2 (C18 H14 N4 O)]'
_chemical_formula_weight     438.6
_chemical_melting_point     ?
_symmetry_cell_setting     triclinic
_symmetry_space_group_name_H-M     'P -1'
_symmetry_space_group_name_Hall     '-P 1'
loop_
    _symmetry_equiv_pos_as_xyz
    'x, y, z'
    '-x, -y, -z'
_cell_length_a     11.517(3)
_cell_length_b     13.248(2)
_cell_length_c     13.4590(10)
_cell_angle_alpha     91.130(5)
_cell_angle_beta     104.708(4)
_cell_angle_gamma     109.798(4)
_cell_volume     1856.2(6)
_cell_formula_units_Z     4
_cell_measurement_reflns_used     5145
_cell_measurement_theta_min     0.407
_cell_measurement_theta_max     24.713
_cell_measurement_temperature     293(2)
_exptl_crystal_description     prism
_exptl_crystal_colour     yellow
_exptl_crystal_size_max     0.45
_exptl_crystal_size_mid     0.22
_exptl_crystal_size_min     0.18
_exptl_crystal_density_diffrn     1.569
_exptl_crystal_density_meas     ?
_exptl_crystal_density_method     'not measured'
_exptl_crystal_F_000     888
_exptl_absorpt_coefficient_mu     1.625
_exptl_absorpt_correction_type     multi-scan
_exptl_absorpt_process_details     '(ABSCOR; Rigaku, 2009)'
_exptl_absorpt_correction_T_min     0.379
_exptl_absorpt_correction_T_max     0.745
_exptl_special_details
;
;
_diffrn_ambient_temperature     293(2)
_diffrn_radiation_type     MoK\a
_diffrn_radiation_wavelength     0.71070
_diffrn_radiation_monochromator     graphite
_diffrn_measurement_device_type     'Nonius KappaCCD'
_diffrn_measurement_method     'phi and omega scans'
_diffrn_detector_area_resol_mean     9
_diffrn_reflns_number     15524
_diffrn_reflns_av_R_equivalents     0.0404
_diffrn_reflns_av_sigmaI/netI     0.0799
_diffrn_reflns_theta_min     1.57
_diffrn_reflns_theta_max     25.27
_diffrn_reflns_theta_full     25.27
_diffrn_measured_fraction_theta_max     0.990
_diffrn_measured_fraction_theta_full     0.990
_diffrn_reflns_limit_h_min     -13
_diffrn_reflns_limit_h_max     13
_diffrn_reflns_limit_k_min     -15
_diffrn_reflns_limit_k_max     15
_diffrn_reflns_limit_l_min     -16
_diffrn_reflns_limit_l_max     16
_diffrn_standards_number     0
_diffrn_standards_interval_count     .
_diffrn_standards_interval_time     .
_diffrn_standards_decay_%     ?
_refine_special_details
;
Refinement of <i>F</i>^2^ against ALL reflections. The weighted <i>R</i>-factor
<i>wR</i> and goodness of fit <i>S</i> are based on <i>F</i>^2^, conventional
<i>R</i>-factors <i>R</i> are based on <i>F</i>, with <i>F</i> set to zero for
negative <i>F</i>^2^. The threshold expression of <i>F</i>^2^ >
\s(<i>F</i>^2^) is used only for calculating <i>R</i>-factors(gt) <i>etc</i>.
and is not relevant to the choice of reflections for refinement.
<i>R</i>-factors based on <i>F</i>^2^ are statistically about twice as large
as those based on <i>F</i>, and <i>R</i>- factors based on ALL data will be
even larger. Six low-resolution reflections were rejected due to beamstop
shading using the <i>OMIT</i> instruction from <i>SHELX97</i>-<i>L</i>.
;
_reflns_number_total     6674
_reflns_number_gt     4122
_reflns_threshold_expression     >2sigma(I)
_refine_ls_structure_factor_coef     Fsqd
_refine_ls_matrix_type     full
_refine_ls_R_factor_all     0.0928
_refine_ls_R_factor_gt     0.0424
_refine_ls_wR_factor_gt     0.0856
_refine_ls_wR_factor_ref     0.1018
_refine_ls_goodness_of_fit_ref     0.972
_refine_ls_restrained_S_all     0.972
_refine_ls_number_reflns     6668
_refine_ls_number_parameters     476
_refine_ls_number_restraints     1
_refine_ls_hydrogen_treatment     mixed
_refine_ls_weighting_scheme     calc
_refine_ls_weighting_details
         'calc w=1/[\s^2^(Fo^2^)+(0.0372P)^2^+0.0000P] where P=(Fo^2^+2Fc^2^)/3'
_atom_sites_solution_hydrogens     difmap
_atom_sites_solution_primary     direct
_atom_sites_solution_secondary     difmap
_refine_ls_shift/su_max     0.001
_refine_ls_shift/su_mean     0.000
_refine_diff_density_max     0.323
_refine_diff_density_min     -0.415
_refine_ls_extinction_method     'SHELXL97 (Sheldrick, 2008)'
_refine_ls_extinction_coef     0.0013(3)
_refine_ls_extinction_expression
                                  'Fc^*^=kFc[1+0.001xFc^2^\l^3^/sin(2\q)]^-1/4^'
loop_
    _atom_type_symbol
    _atom_type_description
    _atom_type_scat_dispersion_real
    _atom_type_scat_dispersion_imag
    _atom_type_scat_source
    'C' 'C' 0.0033 0.0016
                         'International Tables Vol C Tables 4.2.6.8 and 6.1.1.4'
    'H' 'H' 0.0000 0.0000
                         'International Tables Vol C Tables 4.2.6.8 and 6.1.1.4'
    'N' 'N' 0.0061 0.0033
                         'International Tables Vol C Tables 4.2.6.8 and 6.1.1.4'
    'O' 'O' 0.0106 0.0060
                         'International Tables Vol C Tables 4.2.6.8 and 6.1.1.4'
    'Cl' 'Cl' 0.1484 0.1585
                         'International Tables Vol C Tables 4.2.6.8 and 6.1.1.4'
    'Zn' 'Zn' 0.2839 1.4301
                         'International Tables Vol C Tables 4.2.6.8 and 6.1.1.4'
_computing_data_collection     '<i>CrystalClear-SM Expert</i> (Rigaku, 2009)'
_computing_cell_refinement     '<i>CrystalClear-SM Expert</i> (Rigaku, 2009)'
_computing_data_reduction     '<i>CrystalClear-SM Expert</i> (Rigaku, 2009)'
_computing_structure_solution     'SHELXS97 (Sheldrick, 2008)'
_computing_structure_refinement
           'SHELXL97 (Sheldrick, 2008) and <i>CRYSTALBUILDER</i> (Welter, 2006)'
_computing_molecular_graphics     'PLATON (Spek, 2009)'
_computing_publication_material     'SHELXL97 (Sheldrick, 2008)'
loop_
    _atom_site_type_symbol
    _atom_site_label
    _atom_site_fract_x
    _atom_site_fract_y
    _atom_site_fract_z
    _atom_site_U_iso_or_equiv
    _atom_site_adp_type
    _atom_site_calc_flag
    _atom_site_refinement_flags
    _atom_site_occupancy
    _atom_site_symmetry_multiplicity
    _atom_site_disorder_assembly
    _atom_site_disorder_group
    Zn Zn1 0.17339(4) 0.03172(4) 0.30977(3) 0.04231(15) Uani d . 1 1 . .
    Cl Cl1 0.13436(11) -0.14621(9) 0.29370(9) 0.0661(3) Uani d . 1 1 . .
    Cl Cl2 0.00008(9) 0.07571(9) 0.31555(8) 0.0552(3) Uani d . 1 1 . .
    O O1 0.1627(3) 0.0699(3) 0.15571(19) 0.0685(10) Uani d . 1 1 . .
    N N1 0.3803(3) 0.1689(3) 0.2234(2) 0.0429(8) Uani d . 1 1 . .
    N N2 0.3573(3) 0.1346(2) 0.3148(2) 0.0404(8) Uani d . 1 1 . .
    N N3 0.2819(3) 0.0655(2) 0.4742(2) 0.0393(8) Uani d . 1 1 . .
    N N4 0.2859(3) 0.2290(3) -0.1453(2) 0.0488(9) Uani d . 1 1 . .
    H H4N 0.288(3) 0.247(3) -0.215(3) 0.059 Uiso d . 1 1 . .
    C C1 0.2704(4) 0.1297(3) 0.1489(3) 0.0416(10) Uani d . 1 1 . .
    C C2 0.4498(3) 0.1642(3) 0.4008(3) 0.0369(9) Uani d . 1 1 . .
    C C3 0.4088(3) 0.1201(3) 0.4924(2) 0.0356(9) Uani d . 1 1 . .
    C C4 0.4913(4) 0.1357(3) 0.5905(3) 0.0479(11) Uani d . 1 1 . .
    H H4 0.5785 0.1750 0.6026 0.058 Uiso calc R 1 1 . .
    C C5 0.4432(4) 0.0924(3) 0.6705(3) 0.0540(12) Uani d . 1 1 . .
    H H5 0.4982 0.1001 0.7364 0.065 Uiso calc R 1 1 . .
    C C6 0.3148(4) 0.0384(3) 0.6523(3) 0.0548(12) Uani d . 1 1 . .
    H H6 0.2805 0.0101 0.7056 0.066 Uiso calc R 1 1 . .
    C C7 0.2368(4) 0.0265(3) 0.5531(3) 0.0482(11) Uani d . 1 1 . .
    H H7 0.1490 -0.0103 0.5406 0.058 Uiso calc R 1 1 . .
    C C8 0.2787(3) 0.1648(3) 0.0446(2) 0.0378(9) Uani d . 1 1 . .
    C C9 0.1685(4) 0.1343(3) -0.0369(3) 0.0510(11) Uani d . 1 1 . .
    H H9 0.0903 0.0911 -0.0278 0.061 Uiso calc R 1 1 . .
    C C10 0.1756(4) 0.1681(3) -0.1311(3) 0.0529(12) Uani d . 1 1 . .
    H H10 0.1014 0.1479 -0.1861 0.064 Uiso calc R 1 1 . .
    C C11 0.3953(4) 0.2585(3) -0.0685(3) 0.0514(11) Uani d . 1 1 . .
    H H11 0.4725 0.3001 -0.0805 0.062 Uiso calc R 1 1 . .
    C C12 0.3932(4) 0.2275(3) 0.0277(3) 0.0437(10) Uani d . 1 1 . .
    H H12 0.4688 0.2485 0.0814 0.052 Uiso calc R 1 1 . .
    C C13 0.5813(3) 0.2388(3) 0.4099(2) 0.0361(9) Uani d . 1 1 . .
    C C14 0.6004(4) 0.3387(3) 0.3735(3) 0.0447(10) Uani d . 1 1 . .
    H H14 0.5298 0.3568 0.3408 0.054 Uiso calc R 1 1 . .
    C C15 0.7222(4) 0.4112(4) 0.3850(3) 0.0566(12) Uani d . 1 1 . .
    H H15 0.7344 0.4785 0.3614 0.068 Uiso calc R 1 1 . .
    C C16 0.8262(4) 0.3831(5) 0.4321(3) 0.0732(16) Uani d . 1 1 . .
    H H16 0.9090 0.4312 0.4392 0.088 Uiso calc R 1 1 . .
    C C17 0.8084(4) 0.2860(5) 0.4682(4) 0.0765(16) Uani d . 1 1 . .
    H H17 0.8793 0.2681 0.5003 0.092 Uiso calc R 1 1 . .
    C C18 0.6868(4) 0.2134(4) 0.4579(3) 0.0539(11) Uani d . 1 1 . .
    H H18 0.6759 0.1471 0.4834 0.065 Uiso calc R 1 1 . .
    Zn Zn2 0.31778(4) 0.47927(4) 0.17144(3) 0.04310(16) Uani d . 1 1 . .
    Cl Cl3 0.50465(9) 0.47545(9) 0.15904(7) 0.0536(3) Uani d . 1 1 . .
    Cl Cl4 0.32363(11) 0.64860(9) 0.19446(9) 0.0688(4) Uani d . 1 1 . .
    O O2 0.3419(2) 0.4448(2) 0.33683(18) 0.0530(8) Uani d . 1 1 . .
    N N5 0.1412(3) 0.3230(3) 0.2757(2) 0.0439(8) Uani d D 1 1 . .
    H H5N 0.085(3) 0.265(2) 0.283(3) 0.053 Uiso d D 1 1 . .
    N N6 0.1446(3) 0.3573(2) 0.1811(2) 0.0414(8) Uani d . 1 1 . .
    N N7 0.1966(3) 0.4295(3) 0.0172(2) 0.0460(9) Uani d . 1 1 . .
    N N8 0.2668(3) 0.2860(3) 0.6574(2) 0.0478(9) Uani d . 1 1 . .
    C C19 0.2514(3) 0.3738(3) 0.3533(3) 0.0406(10) Uani d . 1 1 . .
    C C20 0.0454(3) 0.3233(3) 0.1017(3) 0.0375(9) Uani d . 1 1 . .
    C C21 0.0725(3) 0.3694(3) 0.0067(2) 0.0365(9) Uani d . 1 1 . .
    C C22 -0.0200(4) 0.3560(3) -0.0847(3) 0.0468(11) Uani d . 1 1 . .
    H H22 -0.1059 0.3176 -0.0899 0.056 Uiso calc R 1 1 . .
    C C23 0.0162(4) 0.4007(4) -0.1695(3) 0.0605(13) Uani d . 1 1 . .
    H H23 -0.0451 0.3914 -0.2325 0.073 Uiso calc R 1 1 . .
    C C24 0.1421(4) 0.4581(4) -0.1598(3) 0.0611(13) Uani d . 1 1 . .
    H H24 0.1685 0.4873 -0.2161 0.073 Uiso calc R 1 1 . .
    C C25 0.2298(4) 0.4721(4) -0.0645(3) 0.0581(12) Uani d . 1 1 . .
    H H25 0.3156 0.5130 -0.0571 0.070 Uiso calc R 1 1 . .
    C C26 0.2530(3) 0.3413(3) 0.4580(2) 0.0360(9) Uani d . 1 1 . .
    C C27 0.3693(3) 0.3604(3) 0.5289(3) 0.0395(9) Uani d . 1 1 . .
    H H27 0.4454 0.3924 0.5111 0.047 Uiso calc R 1 1 . .
    C C28 0.3718(4) 0.3316(3) 0.6264(3) 0.0451(10) Uani d . 1 1 . .
    H H28 0.4513 0.3446 0.6736 0.054 Uiso calc R 1 1 . .
    C C29 0.1532(4) 0.2681(3) 0.5884(3) 0.0477(11) Uani d . 1 1 . .
    H H29 0.0786 0.2362 0.6085 0.057 Uiso calc R 1 1 . .
    C C30 0.1422(3) 0.2949(3) 0.4894(3) 0.0433(10) Uani d . 1 1 . .
    H H30 0.0617 0.2822 0.4438 0.052 Uiso calc R 1 1 . .
    C C31 -0.0845(3) 0.2501(3) 0.1009(3) 0.0396(9) Uani d . 1 1 . .
    C C32 -0.1420(4) 0.2719(3) 0.1729(3) 0.0484(11) Uani d . 1 1 . .
    H H32 -0.0964 0.3307 0.2233 0.058 Uiso calc R 1 1 . .
    C C33 -0.2659(4) 0.2085(4) 0.1718(4) 0.0658(13) Uani d . 1 1 . .
    H H33 -0.3040 0.2247 0.2202 0.079 Uiso calc R 1 1 . .
    C C34 -0.3308(4) 0.1214(4) 0.0979(4) 0.0699(14) Uani d . 1 1 . .
    H H34 -0.4140 0.0778 0.0962 0.084 Uiso calc R 1 1 . .
    C C35 -0.2754(4) 0.0976(4) 0.0266(4) 0.0708(14) Uani d . 1 1 . .
    H H35 -0.3213 0.0381 -0.0231 0.085 Uiso calc R 1 1 . .
    C C36 -0.1524(4) 0.1606(3) 0.0274(3) 0.0572(12) Uani d . 1 1 . .
    H H36 -0.1150 0.1434 -0.0210 0.069 Uiso calc R 1 1 . .
loop_
    _atom_site_aniso_label
    _atom_site_aniso_U_11
    _atom_site_aniso_U_22
    _atom_site_aniso_U_33
    _atom_site_aniso_U_12
    _atom_site_aniso_U_13
    _atom_site_aniso_U_23
    Zn1 0.0348(3) 0.0483(3) 0.0352(2) 0.0049(2) 0.00822(19) 0.0085(2)
    Cl1 0.0643(7) 0.0521(7) 0.0679(7) 0.0167(6) 0.0003(6) 0.0003(6)
    Cl2 0.0417(6) 0.0625(7) 0.0589(6) 0.0144(5) 0.0150(5) 0.0116(5)
    O1 0.0372(16) 0.108(3) 0.0367(15) -0.0019(17) 0.0071(12) 0.0231(16)
    N1 0.0378(18) 0.055(2) 0.0263(15) 0.0062(16) 0.0066(13) 0.0109(14)
    N2 0.0388(18) 0.0483(19) 0.0290(15) 0.0085(15) 0.0098(14) 0.0108(14)
    N3 0.0416(19) 0.0428(19) 0.0333(16) 0.0112(15) 0.0146(14) 0.0098(14)
    N4 0.055(2) 0.055(2) 0.0299(17) 0.0147(19) 0.0083(16) 0.0119(16)
    C1 0.043(2) 0.048(2) 0.0304(19) 0.012(2) 0.0078(18) 0.0131(17)
    C2 0.039(2) 0.036(2) 0.0320(19) 0.0091(18) 0.0088(17) 0.0089(16)
    C3 0.035(2) 0.036(2) 0.0319(19) 0.0088(18) 0.0090(16) 0.0079(16)
    C4 0.041(2) 0.054(3) 0.036(2) 0.005(2) 0.0056(18) 0.0066(19)
    C5 0.058(3) 0.067(3) 0.032(2) 0.018(2) 0.0091(19) 0.017(2)
    C6 0.064(3) 0.065(3) 0.036(2) 0.020(2) 0.019(2) 0.014(2)
    C7 0.045(2) 0.052(3) 0.043(2) 0.008(2) 0.0153(19) 0.016(2)
    C8 0.037(2) 0.041(2) 0.0318(19) 0.0103(18) 0.0076(16) 0.0081(17)
    C9 0.041(2) 0.064(3) 0.037(2) 0.008(2) 0.0048(18) 0.015(2)
    C10 0.052(3) 0.063(3) 0.033(2) 0.015(2) 0.0000(19) 0.010(2)
    C11 0.048(2) 0.057(3) 0.040(2) 0.005(2) 0.0127(19) 0.013(2)
    C12 0.042(2) 0.053(3) 0.0266(18) 0.010(2) 0.0039(16) 0.0089(18)
    C13 0.032(2) 0.044(2) 0.0294(18) 0.0130(18) 0.0059(16) 0.0037(17)
    C14 0.041(2) 0.052(3) 0.040(2) 0.014(2) 0.0113(18) 0.0108(19)
    C15 0.053(3) 0.054(3) 0.054(2) 0.003(2) 0.021(2) 0.007(2)
    C16 0.039(3) 0.091(4) 0.061(3) -0.011(3) 0.011(2) 0.009(3)
    C17 0.031(2) 0.127(5) 0.071(3) 0.027(3) 0.012(2) 0.028(3)
    C18 0.051(3) 0.070(3) 0.052(2) 0.030(2) 0.019(2) 0.027(2)
    Zn2 0.0313(2) 0.0511(3) 0.0382(3) 0.0049(2) 0.00794(19) 0.0067(2)
    Cl3 0.0450(6) 0.0684(7) 0.0499(6) 0.0215(5) 0.0158(5) 0.0086(5)
    Cl4 0.0511(7) 0.0624(7) 0.0814(8) 0.0248(6) -0.0065(6) -0.0050(6)
    O2 0.0337(15) 0.0702(19) 0.0363(14) -0.0019(14) 0.0052(12) 0.0095(13)
    N5 0.0336(18) 0.056(2) 0.0309(16) 0.0033(16) 0.0063(14) 0.0119(16)
    N6 0.0359(17) 0.053(2) 0.0280(15) 0.0086(16) 0.0051(13) 0.0090(14)
    N7 0.0383(18) 0.053(2) 0.0368(17) 0.0035(16) 0.0111(14) 0.0088(15)
    N8 0.049(2) 0.054(2) 0.0324(16) 0.0127(17) 0.0038(16) 0.0106(15)
    C19 0.031(2) 0.056(3) 0.0318(19) 0.013(2) 0.0073(16) 0.0049(18)
    C20 0.031(2) 0.043(2) 0.0341(19) 0.0083(18) 0.0078(16) 0.0036(17)
    C21 0.037(2) 0.037(2) 0.0344(19) 0.0115(18) 0.0089(17) 0.0053(17)
    C22 0.041(2) 0.057(3) 0.036(2) 0.014(2) 0.0030(18) 0.0120(19)
    C23 0.064(3) 0.070(3) 0.038(2) 0.020(3) 0.003(2) 0.010(2)
    C24 0.077(3) 0.073(3) 0.034(2) 0.024(3) 0.021(2) 0.022(2)
    C25 0.052(3) 0.072(3) 0.045(2) 0.012(2) 0.020(2) 0.013(2)
    C26 0.034(2) 0.042(2) 0.0296(18) 0.0112(17) 0.0073(16) 0.0049(16)
    C27 0.031(2) 0.048(2) 0.0334(19) 0.0101(18) 0.0045(16) 0.0069(17)
    C28 0.041(2) 0.054(3) 0.031(2) 0.015(2) -0.0027(18) -0.0009(18)
    C29 0.044(2) 0.061(3) 0.035(2) 0.012(2) 0.0147(18) 0.0110(19)
    C30 0.030(2) 0.057(3) 0.036(2) 0.0110(19) 0.0046(17) 0.0082(19)
    C31 0.030(2) 0.045(2) 0.037(2) 0.0095(18) 0.0037(17) 0.0095(18)
    C32 0.042(2) 0.055(3) 0.042(2) 0.012(2) 0.0095(19) 0.0108(19)
    C33 0.042(3) 0.088(4) 0.069(3) 0.019(3) 0.022(2) 0.017(3)
    C34 0.035(2) 0.066(3) 0.094(4) 0.002(2) 0.014(3) 0.014(3)
    C35 0.048(3) 0.052(3) 0.095(4) 0.005(2) 0.007(3) -0.006(3)
    C36 0.041(2) 0.050(3) 0.068(3) 0.010(2) 0.004(2) -0.009(2)
_geom_special_details
;
All e.s.d.'s (except the e.s.d. in the dihedral angle between two l.s. planes)
are estimated using the full covariance matrix. The cell e.s.d.'s are taken
into account individually in the estimation of e.s.d.'s in distances, angles
and torsion angles; correlations between e.s.d.'s in cell parameters are only
used when they are defined by crystal symmetry. An approximate (isotropic)
treatment of cell e.s.d.'s is used for estimating e.s.d.'s involving l.s.
planes.
;
loop_
    _geom_bond_atom_site_label_1
    _geom_bond_atom_site_label_2
    _geom_bond_site_symmetry_2
    _geom_bond_distance
    _geom_bond_publ_flag
    Zn1 N2 . 2.078(3) ?
    Zn1 O1 . 2.127(3) ?
    Zn1 N3 . 2.200(3) ?
    Zn1 Cl1 . 2.2400(13) ?
    Zn1 Cl2 . 2.2793(13) ?
    O1 C1 . 1.252(4) ?
    N1 C1 . 1.330(4) ?
    N1 N2 . 1.377(4) ?
    N2 C2 . 1.304(4) ?
    N3 C7 . 1.336(4) ?
    N3 C3 . 1.348(4) ?
    N4 C10 . 1.318(5) ?
    N4 C11 . 1.341(5) ?
    N4 H4N . 0.98(4) ?
    C1 C8 . 1.503(5) ?
    C2 C13 . 1.474(5) ?
    C2 C3 . 1.490(5) ?
    C3 C4 . 1.381(4) ?
    C4 C5 . 1.382(5) ?
    C4 H4 . 0.9300 ?
    C5 C6 . 1.360(5) ?
    C5 H5 . 0.9300 ?
    C6 C7 . 1.379(5) ?
    C6 H6 . 0.9300 ?
    C7 H7 . 0.9300 ?
    C8 C12 . 1.378(5) ?
    C8 C9 . 1.380(5) ?
    C9 C10 . 1.366(5) ?
    C9 H9 . 0.9300 ?
    C10 H10 . 0.9300 ?
    C11 C12 . 1.370(5) ?
    C11 H11 . 0.9300 ?
    C12 H12 . 0.9300 ?
    C13 C18 . 1.377(5) ?
    C13 C14 . 1.387(5) ?
    C14 C15 . 1.373(5) ?
    C14 H14 . 0.9300 ?
    C15 C16 . 1.379(7) ?
    C15 H15 . 0.9300 ?
    C16 C17 . 1.352(7) ?
    C16 H16 . 0.9300 ?
    C17 C18 . 1.374(6) ?
    C17 H17 . 0.9300 ?
    C18 H18 . 0.9300 ?
    Zn2 N7 . 2.131(3) ?
    Zn2 N6 . 2.136(3) ?
    Zn2 Cl3 . 2.2176(13) ?
    Zn2 Cl4 . 2.2343(13) ?
    Zn2 O2 . 2.248(2) ?
    O2 C19 . 1.217(4) ?
    N5 N6 . 1.367(4) ?
    N5 C19 . 1.369(4) ?
    N5 H5N . 0.849(18) ?
    N6 C20 . 1.289(4) ?
    N7 C25 . 1.329(5) ?
    N7 C21 . 1.348(4) ?
    N8 C28 . 1.332(5) ?
    N8 C29 . 1.340(5) ?
    C19 C26 . 1.479(5) ?
    C20 C31 . 1.479(5) ?
    C20 C21 . 1.487(5) ?
    C21 C22 . 1.370(5) ?
    C22 C23 . 1.389(5) ?
    C22 H22 . 0.9300 ?
    C23 C24 . 1.360(6) ?
    C23 H23 . 0.9300 ?
    C24 C25 . 1.381(5) ?
    C24 H24 . 0.9300 ?
    C25 H25 . 0.9300 ?
    C26 C27 . 1.372(5) ?
    C26 C30 . 1.392(5) ?
    C27 C28 . 1.370(5) ?
    C27 H27 . 0.9300 ?
    C28 H28 . 0.9300 ?
    C29 C30 . 1.372(5) ?
    C29 H29 . 0.9300 ?
    C30 H30 . 0.9300 ?
    C31 C32 . 1.379(5) ?
    C31 C36 . 1.389(5) ?
    C32 C33 . 1.385(5) ?
    C32 H32 . 0.9300 ?
    C33 C34 . 1.369(6) ?
    C33 H33 . 0.9300 ?
    C34 C35 . 1.364(6) ?
    C34 H34 . 0.9300 ?
    C35 C36 . 1.377(6) ?
    C35 H35 . 0.9300 ?
    C36 H36 . 0.9300 ?
loop_
    _geom_angle_atom_site_label_1
    _geom_angle_atom_site_label_2
    _geom_angle_atom_site_label_3
    _geom_angle_site_symmetry_1
    _geom_angle_site_symmetry_3
    _geom_angle
    _geom_angle_publ_flag
    N2 Zn1 O1 . . 74.86(10) ?
    N2 Zn1 N3 . . 74.29(11) ?
    O1 Zn1 N3 . . 148.50(11) ?
    N2 Zn1 Cl1 . . 117.50(10) ?
    O1 Zn1 Cl1 . . 102.71(10) ?
    N3 Zn1 Cl1 . . 97.02(9) ?
    N2 Zn1 Cl2 . . 128.30(10) ?
    O1 Zn1 Cl2 . . 93.30(9) ?
    N3 Zn1 Cl2 . . 100.75(9) ?
    Cl1 Zn1 Cl2 . . 114.20(5) ?
    C1 O1 Zn1 . . 110.7(2) ?
    C1 N1 N2 . . 108.2(3) ?
    C2 N2 N1 . . 120.4(3) ?
    C2 N2 Zn1 . . 121.7(2) ?
    N1 N2 Zn1 . . 117.9(2) ?
    C7 N3 C3 . . 118.7(3) ?
    C7 N3 Zn1 . . 126.2(2) ?
    C3 N3 Zn1 . . 114.6(2) ?
    C10 N4 C11 . . 121.3(3) ?
    C10 N4 H4N . . 118(2) ?
    C11 N4 H4N . . 120(2) ?
    O1 C1 N1 . . 128.2(3) ?
    O1 C1 C8 . . 117.2(3) ?
    N1 C1 C8 . . 114.5(3) ?
    N2 C2 C13 . . 124.3(3) ?
    N2 C2 C3 . . 113.6(3) ?
    C13 C2 C3 . . 122.0(3) ?
    N3 C3 C4 . . 121.0(3) ?
    N3 C3 C2 . . 115.0(3) ?
    C4 C3 C2 . . 124.0(3) ?
    C3 C4 C5 . . 119.4(4) ?
    C3 C4 H4 . . 120.3 ?
    C5 C4 H4 . . 120.3 ?
    C6 C5 C4 . . 119.6(3) ?
    C6 C5 H5 . . 120.2 ?
    C4 C5 H5 . . 120.2 ?
    C5 C6 C7 . . 118.5(4) ?
    C5 C6 H6 . . 120.8 ?
    C7 C6 H6 . . 120.8 ?
    N3 C7 C6 . . 122.9(4) ?
    N3 C7 H7 . . 118.6 ?
    C6 C7 H7 . . 118.6 ?
    C12 C8 C9 . . 118.6(3) ?
    C12 C8 C1 . . 122.0(3) ?
    C9 C8 C1 . . 119.3(3) ?
    C10 C9 C8 . . 119.4(4) ?
    C10 C9 H9 . . 120.3 ?
    C8 C9 H9 . . 120.3 ?
    N4 C10 C9 . . 121.0(4) ?
    N4 C10 H10 . . 119.5 ?
    C9 C10 H10 . . 119.5 ?
    N4 C11 C12 . . 120.0(4) ?
    N4 C11 H11 . . 120.0 ?
    C12 C11 H11 . . 120.0 ?
    C11 C12 C8 . . 119.7(3) ?
    C11 C12 H12 . . 120.2 ?
    C8 C12 H12 . . 120.2 ?
    C18 C13 C14 . . 118.8(4) ?
    C18 C13 C2 . . 121.3(4) ?
    C14 C13 C2 . . 119.8(3) ?
    C15 C14 C13 . . 120.8(4) ?
    C15 C14 H14 . . 119.6 ?
    C13 C14 H14 . . 119.6 ?
    C14 C15 C16 . . 119.2(4) ?
    C14 C15 H15 . . 120.4 ?
    C16 C15 H15 . . 120.4 ?
    C17 C16 C15 . . 120.4(4) ?
    C17 C16 H16 . . 119.8 ?
    C15 C16 H16 . . 119.8 ?
    C16 C17 C18 . . 120.7(4) ?
    C16 C17 H17 . . 119.6 ?
    C18 C17 H17 . . 119.6 ?
    C17 C18 C13 . . 120.1(4) ?
    C17 C18 H18 . . 120.0 ?
    C13 C18 H18 . . 120.0 ?
    N7 Zn2 N6 . . 73.37(11) ?
    N7 Zn2 Cl3 . . 103.43(10) ?
    N6 Zn2 Cl3 . . 133.30(10) ?
    N7 Zn2 Cl4 . . 100.89(10) ?
    N6 Zn2 Cl4 . . 114.89(10) ?
    Cl3 Zn2 Cl4 . . 111.46(5) ?
    N7 Zn2 O2 . . 144.79(11) ?
    N6 Zn2 O2 . . 71.72(9) ?
    Cl3 Zn2 O2 . . 97.10(8) ?
    Cl4 Zn2 O2 . . 97.70(8) ?
    C19 O2 Zn2 . . 115.5(2) ?
    N6 N5 C19 . . 114.4(3) ?
    N6 N5 H5N . . 122(3) ?
    C19 N5 H5N . . 122(3) ?
    C20 N6 N5 . . 121.9(3) ?
    C20 N6 Zn2 . . 120.7(2) ?
    N5 N6 Zn2 . . 117.3(2) ?
    C25 N7 C21 . . 118.9(3) ?
    C25 N7 Zn2 . . 123.1(3) ?
    C21 N7 Zn2 . . 116.5(2) ?
    C28 N8 C29 . . 117.3(3) ?
    O2 C19 N5 . . 121.1(3) ?
    O2 C19 C26 . . 122.0(3) ?
    N5 C19 C26 . . 116.9(3) ?
    N6 C20 C31 . . 126.2(3) ?
    N6 C20 C21 . . 112.5(3) ?
    C31 C20 C21 . . 121.3(3) ?
    N7 C21 C22 . . 121.3(3) ?
    N7 C21 C20 . . 114.8(3) ?
    C22 C21 C20 . . 123.8(3) ?
    C21 C22 C23 . . 119.1(4) ?
    C21 C22 H22 . . 120.4 ?
    C23 C22 H22 . . 120.4 ?
    C24 C23 C22 . . 119.5(4) ?
    C24 C23 H23 . . 120.3 ?
    C22 C23 H23 . . 120.3 ?
    C23 C24 C25 . . 118.5(4) ?
    C23 C24 H24 . . 120.7 ?
    C25 C24 H24 . . 120.7 ?
    N7 C25 C24 . . 122.6(4) ?
    N7 C25 H25 . . 118.7 ?
    C24 C25 H25 . . 118.7 ?
    C27 C26 C30 . . 118.1(3) ?
    C27 C26 C19 . . 118.6(3) ?
    C30 C26 C19 . . 123.3(3) ?
    C28 C27 C26 . . 119.0(4) ?
    C28 C27 H27 . . 120.5 ?
    C26 C27 H27 . . 120.5 ?
    N8 C28 C27 . . 123.7(3) ?
    N8 C28 H28 . . 118.2 ?
    C27 C28 H28 . . 118.2 ?
    N8 C29 C30 . . 122.7(4) ?
    N8 C29 H29 . . 118.6 ?
    C30 C29 H29 . . 118.6 ?
    C29 C30 C26 . . 119.1(3) ?
    C29 C30 H30 . . 120.4 ?
    C26 C30 H30 . . 120.4 ?
    C32 C31 C36 . . 118.7(4) ?
    C32 C31 C20 . . 119.8(3) ?
    C36 C31 C20 . . 121.5(4) ?
    C31 C32 C33 . . 121.7(4) ?
    C31 C32 H32 . . 119.1 ?
    C33 C32 H32 . . 119.1 ?
    C34 C33 C32 . . 118.3(4) ?
    C34 C33 H33 . . 120.8 ?
    C32 C33 H33 . . 120.8 ?
    C35 C34 C33 . . 121.0(4) ?
    C35 C34 H34 . . 119.5 ?
    C33 C34 H34 . . 119.5 ?
    C34 C35 C36 . . 120.8(4) ?
    C34 C35 H35 . . 119.6 ?
    C36 C35 H35 . . 119.6 ?
    C35 C36 C31 . . 119.5(4) ?
    C35 C36 H36 . . 120.2 ?
    C31 C36 H36 . . 120.2 ?
loop_
    _geom_torsion_atom_site_label_1
    _geom_torsion_atom_site_label_2
    _geom_torsion_atom_site_label_3
    _geom_torsion_atom_site_label_4
    _geom_torsion_site_symmetry_1
    _geom_torsion_site_symmetry_2
    _geom_torsion_site_symmetry_3
    _geom_torsion_site_symmetry_4
    _geom_torsion
    _geom_torsion_publ_flag
    N2 Zn1 O1 C1 . . . . 2.0(3) ?
    N3 Zn1 O1 C1 . . . . 14.0(5) ?
    Cl1 Zn1 O1 C1 . . . . -113.5(3) ?
    Cl2 Zn1 O1 C1 . . . . 130.8(3) ?
    C1 N1 N2 C2 . . . . -178.5(3) ?
    C1 N1 N2 Zn1 . . . . 3.3(4) ?
    O1 Zn1 N2 C2 . . . . 178.9(3) ?
    N3 Zn1 N2 C2 . . . . 5.3(3) ?
    Cl1 Zn1 N2 C2 . . . . -84.5(3) ?
    Cl2 Zn1 N2 C2 . . . . 96.8(3) ?
    O1 Zn1 N2 N1 . . . . -2.9(3) ?
    N3 Zn1 N2 N1 . . . . -176.5(3) ?
    Cl1 Zn1 N2 N1 . . . . 93.7(3) ?
    Cl2 Zn1 N2 N1 . . . . -85.0(3) ?
    N2 Zn1 N3 C7 . . . . -179.7(4) ?
    O1 Zn1 N3 C7 . . . . 168.2(3) ?
    Cl1 Zn1 N3 C7 . . . . -63.1(3) ?
    Cl2 Zn1 N3 C7 . . . . 53.3(3) ?
    N2 Zn1 N3 C3 . . . . -8.2(3) ?
    O1 Zn1 N3 C3 . . . . -20.2(4) ?
    Cl1 Zn1 N3 C3 . . . . 108.5(3) ?
    Cl2 Zn1 N3 C3 . . . . -135.2(3) ?
    Zn1 O1 C1 N1 . . . . -0.9(6) ?
    Zn1 O1 C1 C8 . . . . -179.5(3) ?
    N2 N1 C1 O1 . . . . -1.5(6) ?
    N2 N1 C1 C8 . . . . 177.2(3) ?
    N1 N2 C2 C13 . . . . 3.3(6) ?
    Zn1 N2 C2 C13 . . . . -178.5(3) ?
    N1 N2 C2 C3 . . . . -180.0(3) ?
    Zn1 N2 C2 C3 . . . . -1.8(4) ?
    C7 N3 C3 C4 . . . . 0.1(6) ?
    Zn1 N3 C3 C4 . . . . -172.2(3) ?
    C7 N3 C3 C2 . . . . -177.8(3) ?
    Zn1 N3 C3 C2 . . . . 10.0(4) ?
    N2 C2 C3 N3 . . . . -5.8(5) ?
    C13 C2 C3 N3 . . . . 171.1(3) ?
    N2 C2 C3 C4 . . . . 176.5(4) ?
    C13 C2 C3 C4 . . . . -6.7(6) ?
    N3 C3 C4 C5 . . . . 1.5(6) ?
    C2 C3 C4 C5 . . . . 179.2(4) ?
    C3 C4 C5 C6 . . . . -2.3(7) ?
    C4 C5 C6 C7 . . . . 1.5(7) ?
    C3 N3 C7 C6 . . . . -0.9(6) ?
    Zn1 N3 C7 C6 . . . . 170.3(3) ?
    C5 C6 C7 N3 . . . . 0.1(7) ?
    O1 C1 C8 C12 . . . . -177.7(4) ?
    N1 C1 C8 C12 . . . . 3.5(6) ?
    O1 C1 C8 C9 . . . . 2.7(6) ?
    N1 C1 C8 C9 . . . . -176.1(4) ?
    C12 C8 C9 C10 . . . . -1.1(6) ?
    C1 C8 C9 C10 . . . . 178.6(4) ?
    C11 N4 C10 C9 . . . . 1.0(6) ?
    C8 C9 C10 N4 . . . . 0.3(7) ?
    C10 N4 C11 C12 . . . . -1.5(6) ?
    N4 C11 C12 C8 . . . . 0.7(6) ?
    C9 C8 C12 C11 . . . . 0.5(6) ?
    C1 C8 C12 C11 . . . . -179.1(4) ?
    N2 C2 C13 C18 . . . . -130.1(4) ?
    C3 C2 C13 C18 . . . . 53.5(5) ?
    N2 C2 C13 C14 . . . . 52.6(5) ?
    C3 C2 C13 C14 . . . . -123.9(4) ?
    C18 C13 C14 C15 . . . . -0.1(6) ?
    C2 C13 C14 C15 . . . . 177.3(3) ?
    C13 C14 C15 C16 . . . . 1.0(6) ?
    C14 C15 C16 C17 . . . . -1.2(7) ?
    C15 C16 C17 C18 . . . . 0.5(8) ?
    C16 C17 C18 C13 . . . . 0.4(7) ?
    C14 C13 C18 C17 . . . . -0.6(6) ?
    C2 C13 C18 C17 . . . . -177.9(4) ?
    N7 Zn2 O2 C19 . . . . -5.4(4) ?
    N6 Zn2 O2 C19 . . . . 2.3(3) ?
    Cl3 Zn2 O2 C19 . . . . -131.1(3) ?
    Cl4 Zn2 O2 C19 . . . . 116.0(3) ?
    C19 N5 N6 C20 . . . . -174.8(4) ?
    C19 N5 N6 Zn2 . . . . 0.8(4) ?
    N7 Zn2 N6 C20 . . . . -10.5(3) ?
    Cl3 Zn2 N6 C20 . . . . -103.5(3) ?
    Cl4 Zn2 N6 C20 . . . . 84.0(3) ?
    O2 Zn2 N6 C20 . . . . 174.1(3) ?
    N7 Zn2 N6 N5 . . . . 173.8(3) ?
    Cl3 Zn2 N6 N5 . . . . 80.9(3) ?
    Cl4 Zn2 N6 N5 . . . . -91.7(3) ?
    O2 Zn2 N6 N5 . . . . -1.5(3) ?
    N6 Zn2 N7 C25 . . . . 179.1(4) ?
    Cl3 Zn2 N7 C25 . . . . -49.3(4) ?
    Cl4 Zn2 N7 C25 . . . . 66.1(4) ?
    O2 Zn2 N7 C25 . . . . -173.3(3) ?
    N6 Zn2 N7 C21 . . . . 13.3(3) ?
    Cl3 Zn2 N7 C21 . . . . 145.0(3) ?
    Cl4 Zn2 N7 C21 . . . . -99.6(3) ?
    O2 Zn2 N7 C21 . . . . 21.0(4) ?
    Zn2 O2 C19 N5 . . . . -2.8(5) ?
    Zn2 O2 C19 C26 . . . . 179.6(3) ?
    N6 N5 C19 O2 . . . . 1.4(6) ?
    N6 N5 C19 C26 . . . . 179.1(3) ?
    N5 N6 C20 C31 . . . . 3.7(6) ?
    Zn2 N6 C20 C31 . . . . -171.7(3) ?
    N5 N6 C20 C21 . . . . -178.5(3) ?
    Zn2 N6 C20 C21 . . . . 6.0(4) ?
    C25 N7 C21 C22 . . . . -3.2(6) ?
    Zn2 N7 C21 C22 . . . . 163.2(3) ?
    C25 N7 C21 C20 . . . . 178.7(4) ?
    Zn2 N7 C21 C20 . . . . -14.9(4) ?
    N6 C20 C21 N7 . . . . 5.9(5) ?
    C31 C20 C21 N7 . . . . -176.2(3) ?
    N6 C20 C21 C22 . . . . -172.1(4) ?
    C31 C20 C21 C22 . . . . 5.7(6) ?
    N7 C21 C22 C23 . . . . 3.4(6) ?
    C20 C21 C22 C23 . . . . -178.6(4) ?
    C21 C22 C23 C24 . . . . -1.1(7) ?
    C22 C23 C24 C25 . . . . -1.4(7) ?
    C21 N7 C25 C24 . . . . 0.6(7) ?
    Zn2 N7 C25 C24 . . . . -164.8(3) ?
    C23 C24 C25 N7 . . . . 1.7(7) ?
    O2 C19 C26 C27 . . . . -24.1(6) ?
    N5 C19 C26 C27 . . . . 158.2(4) ?
    O2 C19 C26 C30 . . . . 154.0(4) ?
    N5 C19 C26 C30 . . . . -23.6(6) ?
    C30 C26 C27 C28 . . . . 1.1(6) ?
    C19 C26 C27 C28 . . . . 179.3(3) ?
    C29 N8 C28 C27 . . . . -0.1(6) ?
    C26 C27 C28 N8 . . . . -0.4(6) ?
    C28 N8 C29 C30 . . . . -0.1(6) ?
    N8 C29 C30 C26 . . . . 0.9(6) ?
    C27 C26 C30 C29 . . . . -1.3(6) ?
    C19 C26 C30 C29 . . . . -179.5(4) ?
    N6 C20 C31 C32 . . . . 50.0(6) ?
    C21 C20 C31 C32 . . . . -127.6(4) ?
    N6 C20 C31 C36 . . . . -131.8(4) ?
    C21 C20 C31 C36 . . . . 50.6(5) ?
    C36 C31 C32 C33 . . . . -1.5(6) ?
    C20 C31 C32 C33 . . . . 176.8(4) ?
    C31 C32 C33 C34 . . . . 0.9(7) ?
    C32 C33 C34 C35 . . . . -0.2(7) ?
    C33 C34 C35 C36 . . . . 0.1(8) ?
    C34 C35 C36 C31 . . . . -0.7(7) ?
    C32 C31 C36 C35 . . . . 1.3(6) ?
    C20 C31 C36 C35 . . . . -177.0(4) ?
loop_
    _geom_hbond_atom_site_label_D
    _geom_hbond_atom_site_label_H
    _geom_hbond_atom_site_label_A
    _geom_hbond_site_symmetry_A
    _geom_hbond_distance_DH
    _geom_hbond_distance_HA
    _geom_hbond_distance_DA
    _geom_hbond_angle_DHA
    N5 H5N Cl2 . 0.849(18) 2.46(2) 3.250(3) 156(4)
    N4 H4N N8 1_554 0.98(4) 1.78(4) 2.749(4) 170(4)
data_global
_journal_date_recd_electronic     2013-01-03
_journal_date_accepted     2013-01-13
_journal_name_full     'Acta Crystallographica, Section E'
_journal_year     2013
_journal_volume     69
_journal_issue      2
_journal_page_first     m108
_journal_page_last     m108
_journal_paper_category     QM
_journal_paper_doi     10.1107/S1600536813001281
_journal_coeditor_code     KQ2001
_publ_contact_author_name
;
Mohamed Gaye
;
_publ_contact_author_address
;
D\'epartement de Chimie
Facult\'e des Sciences et Techniques
Universit\'e Cheikh Anta Diop
Dakar
Senegal
;
_publ_contact_author_email     'mlgayeastou@yahoo.fr'
_publ_contact_author_fax     '002218246318'
_publ_contact_author_phone     '002218247804'
_publ_section_title
;\
Dichlorido{<i>N</i>'-[phenyl(pyridin-2-yl-\k<i>N</i>)methylidene]\
isonicotinohydrazide-\k^2^<i>N</i>',<i>O</i>}zinc
;
loop_
    _publ_author_name
    _publ_author_address
    'Sy, Adama'
;
D\'epartement de Chimie
Facult\'e des Sciences et Techniques
Universit\'e Cheikh Anta Diop
Dakar
Senegal
;
    'Dieng, Moussa'
;
D\'epartement de Chimie
Facult\'e des Sciences et Techniques
Universit\'e Cheikh Anta Diop
Dakar
Senegal
;
    'Thiam, Ibrahima Elhadj'
;
D\'epartement de Chimie
Facult\'e des Sciences et Techniques
Universit\'e Cheikh Anta Diop
Dakar
Senegal
;
    'Gaye, Mohamed'
;
D\'epartement de Chimie
Facult\'e des Sciences et Techniques
Universit\'e Cheikh Anta Diop
Dakar
Senegal
;
    'Retailleau, Pascal'
;
ICSN-CNRS, Laboratoire de Cristallochimie,
1 Avenue la Terasse, 91198 Gift sur Yvette,
France
;
_publ_section_synopsis     .
_iucr_refine_instructions_details
;
TITL CrystalBuilderInfo $triclinic $P -1 $? $? $
CELL   0.71069     11.517   13.248   13.459   91.130  104.708  109.798
ZERR        4      0.003    0.002    0.001    0.005    0.004    0.004
LATT   1
SFAC  C    H    N    O    CL   Zn
UNIT   72 56 16 4 8 4
CONF
HTAB
BOND  $H
DEFS 0.002 0.2 0.01 0.05       ! Global default restraint esds
SIZE  0.1  0.1  0.1
TEMP  20
OMIT       0  -2   1
OMIT           -1   1   2
OMIT        0  -1   1
OMIT           0   1   1
OMIT       1   0   1
OMIT     0   2   0
ACTA
EQIV $1 x,y, z-1
HTAB N5 Cl2
HTAB N4 N8_$1
MERG   2
FMAP   2
PLAN   20
L.S. 3
DFIX 0.87 0.02 N5 H5N
WPDB
WGHT    0.037200
EXTI    0.001274
FVAR       0.18251
MOLE 1
ZN1   6    0.173392    0.031719    0.309766    11.00000    0.03480    0.04835 =
         0.03519    0.00854    0.00822    0.00493
CL1   5    0.134355   -0.146205    0.293704    11.00000    0.06431    0.05214 =
         0.06787    0.00033    0.00035    0.01674
CL2   5    0.000077    0.075712    0.315554    11.00000    0.04175    0.06255 =
         0.05889    0.01158    0.01505    0.01435
O1    4    0.162693    0.069931    0.155706    11.00000    0.03724    0.10819 =
         0.03671    0.02314    0.00707   -0.00188
N1    3    0.380344    0.168894    0.223433    11.00000    0.03776    0.05535 =
         0.02633    0.01090    0.00664    0.00621
N2    3    0.357300    0.134622    0.314826    11.00000    0.03882    0.04830 =
         0.02904    0.01081    0.00981    0.00854
N3    3    0.281880    0.065458    0.474209    11.00000    0.04160    0.04277 =
         0.03327    0.00978    0.01458    0.01121
N4    3    0.285895    0.229025   -0.145341    11.00000    0.05535    0.05533 =
         0.02986    0.01186    0.00830    0.01469
H4N   2    0.288068    0.247062   -0.214962    11.00000   -1.20000
C1    1    0.270358    0.129729    0.148900    11.00000    0.04265    0.04757 =
         0.03035    0.01314    0.00784    0.01178
C2    1    0.449769    0.164172    0.400831    11.00000    0.03894    0.03600 =
         0.03201    0.00887    0.00879    0.00913
C3    1    0.408840    0.120105    0.492400    11.00000    0.03547    0.03631 =
         0.03192    0.00786    0.00905    0.00883
C4    1    0.491337    0.135688    0.590493    11.00000    0.04053    0.05446 =
         0.03610    0.00655    0.00563    0.00457
AFIX  43
H4    2    0.578499    0.174976    0.602571    11.00000   -1.20000
AFIX   0
C5    1    0.443167    0.092368    0.670511    11.00000    0.05844    0.06670 =
         0.03186    0.01689    0.00910    0.01780
AFIX  43
H5    2    0.498153    0.100084    0.736379    11.00000   -1.20000
AFIX   0
C6    1    0.314823    0.038370    0.652329    11.00000    0.06407    0.06514 =
         0.03618    0.01435    0.01892    0.01997
AFIX  43
H6    2    0.280454    0.010119    0.705589    11.00000   -1.20000
AFIX   0
C7    1    0.236816    0.026466    0.553117    11.00000    0.04458    0.05160 =
         0.04337    0.01619    0.01529    0.00809
AFIX  43
H7    2    0.149011   -0.010310    0.540606    11.00000   -1.20000
AFIX   0
C8    1    0.278689    0.164842    0.044625    11.00000    0.03704    0.04079 =
         0.03184    0.00809    0.00757    0.01029
C9    1    0.168535    0.134284   -0.036919    11.00000    0.04056    0.06413 =
         0.03704    0.01549    0.00482    0.00834
AFIX  43
H9    2    0.090263    0.091061   -0.027796    11.00000   -1.20000
AFIX   0
C10   1    0.175590    0.168136   -0.131139    11.00000    0.05173    0.06270 =
         0.03343    0.01009    0.00003    0.01506
AFIX  43
H10   2    0.101418    0.147903   -0.186097    11.00000   -1.20000
AFIX   0
C11   1    0.395304    0.258549   -0.068461    11.00000    0.04759    0.05652 =
         0.04017    0.01256    0.01274    0.00539
AFIX  43
H11   2    0.472521    0.300115   -0.080463    11.00000   -1.20000
AFIX   0
C12   1    0.393244    0.227454    0.027710    11.00000    0.04241    0.05332 =
         0.02655    0.00889    0.00392    0.01001
AFIX  43
H12   2    0.468801    0.248494    0.081352    11.00000   -1.20000
AFIX   0
C13   1    0.581285    0.238808    0.409915    11.00000    0.03247    0.04437 =
         0.02945    0.00369    0.00592    0.01302
C14   1    0.600365    0.338676    0.373459    11.00000    0.04058    0.05204 =
         0.04026    0.01080    0.01129    0.01440
AFIX  43
H14   2    0.529846    0.356759    0.340798    11.00000   -1.20000
AFIX   0
C15   1    0.722174    0.411167    0.385030    11.00000    0.05345    0.05352 =
         0.05416    0.00715    0.02120    0.00340
AFIX  43
H15   2    0.734389    0.478457    0.361367    11.00000   -1.20000
AFIX   0
C16   1    0.826198    0.383064    0.432137    11.00000    0.03859    0.09099 =
         0.06132    0.00899    0.01089   -0.01052
AFIX  43
H16   2    0.909021    0.431157    0.439157    11.00000   -1.20000
AFIX   0
C17   1    0.808448    0.285958    0.468186    11.00000    0.03083    0.12683 =
         0.07109    0.02818    0.01232    0.02733
AFIX  43
H17   2    0.879315    0.268078    0.500293    11.00000   -1.20000
AFIX   0
C18   1    0.686845    0.213407    0.457897    11.00000    0.05085    0.06987 =
         0.05153    0.02653    0.01862    0.03029
AFIX  43
H18   2    0.675850    0.147057    0.483385    11.00000   -1.20000
AFIX   0
MOLE 2
ZN2   6    0.317781    0.479269    0.171442    11.00000    0.03132    0.05107 =
         0.03817    0.00668    0.00794    0.00489
CL3   5    0.504647    0.475447    0.159045    11.00000    0.04504    0.06837 =
         0.04995    0.00865    0.01575    0.02152
CL4   5    0.323629    0.648595    0.194461    11.00000    0.05110    0.06240 =
         0.08144   -0.00498   -0.00650    0.02481
O2    4    0.341904    0.444790    0.336835    11.00000    0.03365    0.07016 =
         0.03635    0.00951    0.00515   -0.00188
N5    3    0.141240    0.322971    0.275721    11.00000    0.03361    0.05584 =
         0.03085    0.01189    0.00635    0.00328
H5N   2    0.084565    0.264760    0.282536    11.00000   -1.20000
N6    3    0.144637    0.357296    0.181060    11.00000    0.03587    0.05251 =
         0.02799    0.00896    0.00514    0.00856
N7    3    0.196556    0.429477    0.017250    11.00000    0.03834    0.05308 =
         0.03684    0.00875    0.01109    0.00349
N8    3    0.266781    0.286002    0.657450    11.00000    0.04891    0.05353 =
         0.03241    0.01065    0.00380    0.01270
C19   1    0.251439    0.373772    0.353330    11.00000    0.03052    0.05637 =
         0.03183    0.00487    0.00733    0.01256
C20   1    0.045388    0.323267    0.101739    11.00000    0.03119    0.04261 =
         0.03411    0.00358    0.00780    0.00834
C21   1    0.072478    0.369389    0.006669    11.00000    0.03677    0.03673 =
         0.03438    0.00530    0.00895    0.01147
C22   1   -0.020004    0.356030   -0.084723    11.00000    0.04062    0.05659 =
         0.03648    0.01203    0.00295    0.01426
AFIX  43
H22   2   -0.105877    0.317567   -0.089890    11.00000   -1.20000
AFIX   0
C23   1    0.016226    0.400704   -0.169540    11.00000    0.06437    0.07049 =
         0.03775    0.00959    0.00337    0.02046
AFIX  43
H23   2   -0.045080    0.391437   -0.232494    11.00000   -1.20000
AFIX   0
C24   1    0.142081    0.458110   -0.159782    11.00000    0.07715    0.07326 =
         0.03421    0.02166    0.02057    0.02366
AFIX  43
H24   2    0.168478    0.487305   -0.216074    11.00000   -1.20000
AFIX   0
C25   1    0.229838    0.472109   -0.064451    11.00000    0.05249    0.07233 =
         0.04546    0.01294    0.01965    0.01236
AFIX  43
H25   2    0.315614    0.512980   -0.057127    11.00000   -1.20000
AFIX   0
C26   1    0.252980    0.341285    0.458033    11.00000    0.03388    0.04189 =
         0.02962    0.00486    0.00729    0.01121
C27   1    0.369328    0.360380    0.528937    11.00000    0.03137    0.04816 =
         0.03337    0.00695    0.00449    0.01012
AFIX  43
H27   2    0.445415    0.392411    0.511071    11.00000   -1.20000
AFIX   0
C28   1    0.371816    0.331588    0.626424    11.00000    0.04083    0.05424 =
         0.03125   -0.00094   -0.00274    0.01516
AFIX  43
H28   2    0.451318    0.344600    0.673611    11.00000   -1.20000
AFIX   0
C29   1    0.153157    0.268115    0.588448    11.00000    0.04381    0.06107 =
         0.03529    0.01105    0.01470    0.01202
AFIX  43
H29   2    0.078634    0.236233    0.608535    11.00000   -1.20000
AFIX   0
C30   1    0.142161    0.294873    0.489383    11.00000    0.02991    0.05750 =
         0.03634    0.00819    0.00459    0.01096
AFIX  43
H30   2    0.061715    0.282165    0.443786    11.00000   -1.20000
AFIX   0
C31   1   -0.084533    0.250069    0.100945    11.00000    0.03041    0.04478 =
         0.03732    0.00950    0.00373    0.00949
C32   1   -0.142010    0.271895    0.172868    11.00000    0.04186    0.05548 =
         0.04241    0.01081    0.00950    0.01191
AFIX  43
H32   2   -0.096414    0.330687    0.223348    11.00000   -1.20000
AFIX   0
C33   1   -0.265886    0.208506    0.171845    11.00000    0.04193    0.08811 =
         0.06901    0.01704    0.02240    0.01945
AFIX  43
H33   2   -0.303972    0.224714    0.220181    11.00000   -1.20000
AFIX   0
C34   1   -0.330819    0.121407    0.097887    11.00000    0.03506    0.06605 =
         0.09376    0.01387    0.01397    0.00211
AFIX  43
H34   2   -0.413960    0.077788    0.096196    11.00000   -1.20000
AFIX   0
C35   1   -0.275439    0.097606    0.026617    11.00000    0.04754    0.05152 =
         0.09492   -0.00615    0.00706    0.00465
AFIX  43
H35   2   -0.321331    0.038124   -0.023055    11.00000   -1.20000
AFIX   0
C36   1   -0.152386    0.160617    0.027359    11.00000    0.04137    0.04959 =
         0.06793   -0.00879    0.00380    0.00953
AFIX  43
H36   2   -0.114999    0.143408   -0.021046    11.00000   -1.20000
HKLF 4
REM  CrystalBuilderInfo $triclinic $P -1 $? $? $
REM R1 =  0.0424 for   4122 Fo > 4sig(Fo)  and  0.0928 for all   6668 data
REM    476 parameters refined using      1 restraints
END
WGHT      0.0372      0.0000
REM Highest difference peak  0.323,  deepest hole -0.415,  1-sigma level  0.068
Q1    1   0.9804  0.4173  0.5509  11.00000  0.05    0.32
Q2    1   0.2952  0.6256  0.2469  11.00000  0.05    0.31
Q3    1   0.2110  0.4557 -0.0012  11.00000  0.05    0.29
Q4    1   0.1796 -0.1086  0.2546  11.00000  0.05    0.28
Q5    1   0.3446  0.6650  0.1820  11.00000  0.05    0.28
Q6    1   0.5009  0.4221  0.1947  11.00000  0.05    0.27
Q7    1   0.3022  0.2076  0.0470  11.00000  0.05    0.26
Q8    1  -0.3017  0.0188 -0.0630  11.00000  0.05    0.26
Q9    1   0.4086  0.4742  0.3548  11.00000  0.05    0.26
Q10   1  -0.1620  0.4798 -0.2830  11.00000  0.05    0.26
Q11   1   0.2204  0.2567  0.6392  11.00000  0.05    0.25
Q12   1  -0.5107  0.0991  0.0505  11.00000  0.05    0.25
Q13   1  -0.0127  0.0219  0.3302  11.00000  0.05    0.24
Q14   1   0.2208  0.2971  0.6489  11.00000  0.05    0.24
Q15   1   0.5186  0.2576  0.2032  11.00000  0.05    0.24
Q16   1  -0.4252  0.2014  0.1872  11.00000  0.05    0.23
Q17   1   0.2126  0.3746  0.1734  11.00000  0.05    0.23
Q18   1   0.1706  0.5340  0.1852  11.00000  0.05    0.23
Q19   1  -0.4628  0.0745 -0.0389  11.00000  0.05    0.23
Q20   1   0.1649  0.1810 -0.0736  11.00000  0.05    0.23
;
