# Supplementary material for: Dichlorido{N′-[phen­yl(pyridin-2-yl-κN)methyl­idene]isonicotinohydrazide-κ2 N′,O}zinc
Source: Acta Crystallogr Sect E Struct Rep Online. 2013 Jan 19;69(Pt 2):m108. doi: 10.1107/S1600536813001281 (PMC3569202; doi:10.1107/S1600536813001281)
Supplement: Supplementary file 2 [file e-69-0m108-Isup2.hkl]

# 
# h,k,l, Fc-squared, Fo-squared, sigma(Fo-squared) and status flag 
# 
data_I
_shelx_title ' CrystalBuilderInfo $triclinic $P -1 $? $? $' 
_shelx_refln_list_code          4 
_shelx_F_calc_maximum      338.25 
_exptl_crystal_F_000       888.00 
_reflns_d_resolution_high  0.8323 
 
loop_ 
 _symmetry_equiv_pos_as_xyz 
 'x, y, z' 
 '-x, -y, -z' 
 
_cell_length_a    11.5170 
_cell_length_b    13.2480 
_cell_length_c    13.4590 
_cell_angle_alpha  91.130 
_cell_angle_beta  104.708 
_cell_angle_gamma 109.798 
 
_shelx_F_squared_multiplier     1.000 
 
loop_ 
 _refln_index_h 
 _refln_index_k 
 _refln_index_l 
 _refln_F_squared_calc 
 _refln_F_squared_meas 
 _refln_F_squared_sigma 
 _refln_observed_status 
   1   0   0        1.48        8.19      4.50 o 
   2   0   0    21951.88    21220.83    447.58 o 
   3   0   0        2.26       22.52     16.51 o 
   4   0   0     1258.92     1216.90     38.77 o 
   5   0   0      611.68      708.29     51.66 o 
   6   0   0    13921.76    13504.74    323.26 o 
   7   0   0     2774.02     3063.28    100.57 o 
   8   0   0      147.23      175.68     23.35 o 
   9   0   0      634.09      564.69     40.44 o 
  10   0   0       24.01       -3.86     23.20 o 
  11   0   0       35.62       89.34     28.47 o 
  12   0   0      825.11      826.48    148.80 o 
 -12   1   0       16.09      -18.27     38.88 o 
 -11   1   0     1356.60     1363.23     88.32 o 
 -10   1   0      909.58      942.51     84.69 o 
  -9   1   0       96.45       56.52     23.78 o 
  -8   1   0      597.74      630.17     42.04 o 
  -7   1   0     1535.80     1646.71     55.66 o 
  -6   1   0      137.32      159.25     21.47 o 
  -5   1   0     7759.73     7436.27    154.12 o 
  -4   1   0     1849.72     1852.22     47.67 o 
  -3   1   0     4161.31     3721.33     80.53 o 
  -2   1   0      759.12      733.11     19.90 o 
   0   1   0       17.88       39.03      9.01 o 
   2   1   0      242.79      293.05     37.24 o 
   3   1   0     6086.19     5693.77    158.36 o 
   4   1   0      182.71      205.84     14.22 o 
   5   1   0     4327.54     3970.38    108.71 o 
   6   1   0      365.27      432.82     22.34 o 
   7   1   0     2161.07     2316.61     83.85 o 
   8   1   0       73.43       65.75     17.86 o 
   9   1   0     1455.50     1494.88     72.11 o 
  10   1   0      147.79      154.14     29.66 o 
  11   1   0     1426.36     1487.43     95.79 o 
  12   1   0       13.04      -22.80     44.88 o 
 -12   2   0      992.52      914.76    122.98 o 
 -11   2   0        1.86      -22.70     39.18 o 
 -10   2   0        6.31      -11.07     26.18 o 
  -9   2   0      228.58      231.58     33.18 o 
  -8   2   0      525.44      521.16     35.16 o 
  -7   2   0      189.85      203.88     54.50 o 
  -6   2   0    11046.77    10511.83    457.87 o 
  -5   2   0        2.70       -0.76     11.61 o 
  -4   2   0      531.27      543.07     22.15 o 
  -3   2   0      145.82      171.32     13.52 o 
  -2   2   0     8272.98     7592.04    220.15 o 
  -1   2   0        6.10       23.90     22.37 o 
   1   2   0      151.06      162.68     24.17 o 
   2   2   0      241.51      243.84     15.32 o 
   3   2   0       16.73        3.00     12.01 o 
   4   2   0     5958.84     6147.56    180.88 o 
   5   2   0      235.93      254.55     18.61 o 
   6   2   0     4877.11     5156.61    142.81 o 
   7   2   0      930.80     1036.62     46.25 o 
   8   2   0     1484.95     1473.36     62.65 o 
   9   2   0      632.18      621.69     64.71 o 
  10   2   0      975.85      927.24     57.83 o 
  11   2   0       26.75      -37.26     58.54 o 
 -13   3   0      100.95       98.02     45.39 o 
 -12   3   0       69.93      -32.43     37.38 o 
 -11   3   0      114.46       94.29     30.37 o 
 -10   3   0      497.50      511.43     59.30 o 
  -9   3   0     1082.72     1020.20     49.26 o 
  -8   3   0       75.86      100.61     18.20 o 
  -7   3   0     1544.22     1507.51     78.87 o 
  -6   3   0        0.24       -7.60     18.04 o 
  -5   3   0     3270.02     3146.39     89.95 o 
  -4   3   0     1511.75     1438.55     45.94 o 
  -3   3   0      430.64      327.67     33.19 o 
  -2   3   0      130.50      125.11     13.25 o 
  -1   3   0    35712.57    34963.37    883.16 o 
   0   3   0      325.30      353.22     13.81 o 
   1   3   0      368.07      423.41     43.40 o 
   2   3   0      673.13      666.88     42.66 o 
   3   3   0      533.19      492.56     26.73 o 
   4   3   0      139.60      171.44     14.41 o 
   5   3   0     5855.18     5595.12    172.27 o 
   6   3   0      218.23      212.94     19.45 o 
   7   3   0      398.11      388.72    118.76 o 
   8   3   0        1.51        9.05     26.87 o 
   9   3   0       15.65       44.25     21.93 o 
  10   3   0      111.67       99.40     25.50 o 
  11   3   0      676.97      532.10    139.03 o 
 -13   4   0        0.98      113.38     55.36 o 
 -12   4   0      163.17       88.81     45.90 o 
 -11   4   0      628.59      659.31     69.82 o 
 -10   4   0        5.13       41.08     31.76 o 
  -9   4   0       88.90       89.55     24.69 o 
  -8   4   0        4.02        9.31     18.19 o 
  -7   4   0      353.52      342.69     42.19 o 
  -6   4   0       51.67       47.35     18.01 o 
  -5   4   0      733.34      709.48     35.98 o 
  -4   4   0     1091.57     1009.14     50.41 o 
  -3   4   0      726.70      706.03     50.92 o 
  -2   4   0     2064.98     2195.64     77.54 o 
  -1   4   0        9.09      -10.72     11.15 o 
   0   4   0      207.60      269.77     18.92 o 
   1   4   0     2333.13     2386.30     61.50 o 
   2   4   0    12071.23    12402.47    269.78 o 
   3   4   0      426.46      400.14     21.02 o 
   4   4   0     2129.67     1899.67     71.54 o 
   5   4   0      147.18      141.41     18.31 o 
   6   4   0      767.86      802.76     46.55 o 
   7   4   0       15.24       -0.61     14.40 o 
   8   4   0     2703.99     2655.74    288.35 o 
   9   4   0      319.08      373.76     33.11 o 
  10   4   0      835.07      936.63     79.66 o 
 -13   5   0      173.89      129.39     47.75 o 
 -12   5   0      203.40      161.96     51.06 o 
 -11   5   0      338.85      270.26     45.36 o 
 -10   5   0      116.32      117.69     25.64 o 
  -9   5   0     1430.58     1536.82     68.10 o 
  -8   5   0        2.88        7.32     21.90 o 
  -7   5   0     2585.47     2606.50    140.84 o 
  -6   5   0     2382.28     2326.79     98.31 o 
  -5   5   0      893.71      962.62     52.98 o 
  -4   5   0        0.53        1.57     16.88 o 
  -3   5   0     2677.23     2566.46     98.27 o 
  -2   5   0       78.07       77.27     17.95 o 
  -1   5   0    11842.72    11165.73    258.32 o 
   0   5   0     3188.44     3159.19     74.17 o 
   1   5   0     3457.93     3309.67     90.95 o 
   2   5   0      927.20      934.07     32.11 o 
   3   5   0       27.34       -4.16     21.02 o 
   4   5   0       87.59       72.06     17.71 o 
   5   5   0     6471.48     6622.26    214.39 o 
   6   5   0       66.14       69.35     14.71 o 
   7   5   0     2056.66     2080.32     98.40 o 
   8   5   0      192.59      174.91     83.92 o 
   9   5   0        4.07      -16.91     26.85 o 
  10   5   0      240.77      218.88     87.67 o 
 -13   6   0        1.02       27.02     90.07 o 
 -12   6   0       96.00       99.71     53.23 o 
 -11   6   0      687.74      772.73     56.24 o 
 -10   6   0     1711.67     1752.04     83.92 o 
  -9   6   0        6.56        6.89     21.77 o 
  -8   6   0       21.70       36.21     23.17 o 
  -7   6   0      576.92      550.77     36.64 o 
  -6   6   0     2870.51     2985.64    126.93 o 
  -5   6   0     1942.40     1988.55     89.11 o 
  -4   6   0     8257.32     8175.93    269.63 o 
  -3   6   0      165.12      121.28     49.99 o 
  -2   6   0     1334.58     1426.03     51.35 o 
  -1   6   0     1083.78     1058.85     39.51 o 
   0   6   0     3921.27     3836.85     91.31 o 
   1   6   0      422.37      384.35     30.87 o 
   2   6   0     8113.84     8497.27    261.79 o 
   3   6   0      199.59      249.78     48.34 o 
   4   6   0      299.48      311.15     22.34 o 
   5   6   0      361.03      395.75     30.63 o 
   6   6   0      290.01      237.20     23.72 o 
   7   6   0       13.65       -7.77     34.38 o 
   8   6   0      303.61      325.04     59.00 o 
   9   6   0       59.97       77.76     95.77 o 
 -13   7   0       23.26       15.01     69.35 o 
 -12   7   0      167.05      222.44     52.39 o 
 -11   7   0        1.63       15.90     31.70 o 
 -10   7   0      482.75      513.30     44.68 o 
  -9   7   0      850.79      804.76    104.21 o 
  -8   7   0      297.20      297.63     29.41 o 
  -7   7   0     1361.59     1509.26     67.44 o 
  -6   7   0      360.43      345.10     37.95 o 
  -5   7   0      317.63      329.44     58.85 o 
  -4   7   0     1328.66     1224.07     62.16 o 
  -3   7   0    10338.96    10304.83    303.67 o 
  -2   7   0       52.07       51.25     15.41 o 
  -1   7   0     9178.51     9878.54    236.26 o 
   0   7   0      681.65      712.39     25.69 o 
   1   7   0     2687.84     2956.89     83.75 o 
   2   7   0      415.55      446.63     25.53 o 
   3   7   0     1419.29     1418.58     55.73 o 
   4   7   0      567.45      603.31     46.55 o 
   5   7   0     1151.73     1182.16     51.62 o 
   6   7   0       10.54       -1.01     14.39 o 
   7   7   0      917.16      893.69     45.22 o 
   8   7   0        0.31        1.53     24.49 o 
   9   7   0        0.30       99.37     56.74 o 
 -13   8   0      194.13      108.45     61.94 o 
 -12   8   0      427.16      369.14     76.72 o 
 -11   8   0      368.92      294.99     39.79 o 
 -10   8   0      391.56      385.08     41.00 o 
  -9   8   0       57.40       17.04     24.12 o 
  -8   8   0        2.43        2.39     25.03 o 
  -7   8   0       99.16       76.33     35.42 o 
  -6   8   0      286.89      338.30     64.71 o 
  -5   8   0      392.52      428.07     38.31 o 
  -4   8   0     1976.21     2079.57     92.46 o 
  -3   8   0       65.75       63.95     17.59 o 
  -2   8   0       12.19       25.27     23.87 o 
  -1   8   0      185.37      159.41     18.55 o 
   0   8   0      940.42      981.07     36.41 o 
   1   8   0      666.50      723.67     39.34 o 
   2   8   0      214.00      226.33     21.40 o 
   3   8   0      106.56       83.77     17.73 o 
   4   8   0      225.85      252.89     25.67 o 
   5   8   0      403.43      404.11     30.01 o 
   6   8   0      153.27       63.78     22.33 o 
   7   8   0      152.14      125.15     24.38 o 
   8   8   0      123.62      168.73     65.45 o 
 -13   9   0        8.62       -3.00     78.96 o 
 -12   9   0        2.17       71.72     50.83 o 
 -11   9   0      215.34      228.58     73.86 o 
 -10   9   0      248.02      224.86     76.86 o 
  -9   9   0       81.13       69.72     27.95 o 
  -8   9   0       52.07       61.39     40.46 o 
  -7   9   0        8.53       23.50     30.35 o 
  -6   9   0      129.96      107.65     31.46 o 
  -5   9   0      110.85       46.07     28.60 o 
  -4   9   0       41.99        3.32     46.23 o 
  -3   9   0       53.95       55.24     21.06 o 
  -2   9   0       51.09       65.78     30.17 o 
  -1   9   0      567.85      575.65     34.43 o 
   0   9   0      206.21      205.96     35.73 o 
   1   9   0     2922.64     3147.52    108.91 o 
   2   9   0      141.34      140.73     18.06 o 
   3   9   0      986.02      975.36     53.16 o 
   4   9   0        5.71       27.88     20.87 o 
   5   9   0      137.58      151.61     24.33 o 
   6   9   0      167.85      214.10     34.95 o 
   7   9   0      377.51      336.89     80.47 o 
 -12  10   0       11.85        8.78     51.04 o 
 -11  10   0        3.34      -39.79     39.79 o 
 -10  10   0      139.75      162.94     42.33 o 
  -9  10   0      134.72       99.39     34.66 o 
  -8  10   0       54.93       33.69     41.20 o 
  -7  10   0        5.23      -11.05     29.75 o 
  -6  10   0       51.67       16.46     31.50 o 
  -5  10   0       63.32       53.73     32.96 o 
  -4  10   0       81.29       53.66     23.71 o 
  -3  10   0      203.47      188.60     26.33 o 
  -2  10   0     1344.18     1413.88     71.69 o 
  -1  10   0       53.85       34.32     17.91 o 
   0  10   0     1605.70     1723.39     86.17 o 
   1  10   0        2.98       -4.50     21.23 o 
   2  10   0      392.14      383.87     31.70 o 
   3  10   0       59.19       65.07     23.65 o 
   4  10   0     1763.75     1925.25     87.24 o 
   5  10   0        1.06      -25.43     40.38 o 
   6  10   0      350.27      222.19     75.06 o 
 -12  11   0       57.74      111.74     60.28 o 
 -11  11   0       44.59       -9.24     49.14 o 
 -10  11   0      154.85      143.23     67.85 o 
  -9  11   0        6.53       -3.20     42.54 o 
  -8  11   0       73.37      144.69     50.68 o 
  -7  11   0      169.78      245.63    111.24 o 
  -6  11   0      123.56      137.05     36.89 o 
  -5  11   0      416.54      388.26     95.49 o 
  -4  11   0      194.69      170.01     26.03 o 
  -3  11   0      154.07      165.33     45.04 o 
  -2  11   0      225.17      216.62     34.53 o 
  -1  11   0      645.90      648.74     69.52 o 
   0  11   0       90.22       57.74     46.69 o 
   1  11   0      590.43      645.09     87.98 o 
   2  11   0        7.89       34.92     24.37 o 
   3  11   0       59.32       55.57     31.37 o 
   4  11   0        0.71       15.01     22.43 o 
   5  11   0      109.10       77.76     81.06 o 
 -11  12   0        4.20       15.62     54.41 o 
 -10  12   0       78.21       38.52     48.03 o 
  -9  12   0      297.92      256.11     99.98 o 
  -8  12   0      114.19      121.19     43.69 o 
  -7  12   0       24.79       28.90     46.54 o 
  -6  12   0        7.96       58.03     32.26 o 
  -5  12   0        3.71      -24.71     32.87 o 
  -4  12   0      884.63      809.02     61.42 o 
  -3  12   0      529.27      444.48     60.51 o 
  -2  12   0     1606.46     1787.34     90.86 o 
  -1  12   0       11.23       22.73     29.32 o 
   0  12   0        8.82       11.21     25.16 o 
   1  12   0        4.78       62.90     27.60 o 
   2  12   0      110.07       98.28     30.15 o 
   3  12   0       16.41        2.99     21.33 o 
   4  12   0      585.70      652.20    100.89 o 
 -11  13   0        1.36      -28.15     51.05 o 
 -10  13   0      194.64      173.42     55.91 o 
  -9  13   0        0.19       15.01     66.65 o 
  -8  13   0      158.54      150.72     80.76 o 
  -7  13   0      626.09      487.72     81.04 o 
  -6  13   0       62.67       24.94     29.60 o 
  -5  13   0      287.50      261.50     43.07 o 
  -4  13   0      106.56      150.87     43.98 o 
  -3  13   0        0.77       -3.32     25.92 o 
  -2  13   0      136.21      136.07     31.42 o 
  -1  13   0      206.52      172.08     42.18 o 
   0  13   0        4.54      -27.84     28.20 o 
   1  13   0       69.89       13.45     41.67 o 
   2  13   0      144.45      150.69     39.23 o 
   3  13   0       26.09       54.04     74.76 o 
 -10  14   0       53.16       21.32     84.36 o 
  -9  14   0      126.09      116.49     84.07 o 
  -8  14   0       58.15        9.01     75.36 o 
  -7  14   0       36.85       21.32     45.33 o 
  -6  14   0       14.61      111.35     49.31 o 
  -5  14   0        3.14       13.38     38.75 o 
  -4  14   0       27.09       70.84     43.92 o 
  -3  14   0      152.83      178.27     40.71 o 
  -2  14   0       31.43       56.48     44.88 o 
  -1  14   0        1.94       37.74     39.10 o 
   0  14   0        1.43       33.04     49.64 o 
   1  14   0       18.44       46.75     35.09 o 
  -8  15   0       46.93       15.01     51.04 o 
  -7  15   0        0.94        0.00     30.02 o 
  -6  15   0        6.86      -50.74     50.74 o 
  -5  15   0       18.95       21.32     39.33 o 
  -4  15   0       29.95       60.10     52.39 o 
  -3  15   0       13.80      -11.70     23.86 o 
  -2  15   0        3.66       17.02     50.81 o 
  -1  15   0        1.05      -10.30     45.31 o 
   1 -15   1        1.78        5.73     27.08 o 
   2 -15   1       16.56       99.82     57.71 o 
   3 -15   1        0.04       -0.02     38.33 o 
   4 -15   1        8.04       -8.53     31.91 o 
   5 -15   1       18.07       17.71     38.73 o 
   6 -15   1      111.21       65.75     50.74 o 
   7 -15   1        3.69       -9.01     42.33 o 
   8 -15   1        1.38      -39.03     41.73 o 
  -1 -14   1       25.08       92.79     50.84 o 
   0 -14   1       53.96       93.42     42.27 o 
   1 -14   1       22.93      177.13     74.46 o 
   2 -14   1       27.77       43.05     49.39 o 
   3 -14   1       97.87      118.81     49.69 o 
   4 -14   1      129.78       39.78     44.44 o 
   5 -14   1      484.77      472.12     52.40 o 
   6 -14   1       17.15        6.00     36.33 o 
   7 -14   1        0.16      -27.02     39.33 o 
   8 -14   1        0.62       72.05    114.38 o 
   9 -14   1        9.99      -12.01     86.76 o 
  -3 -13   1        0.65        8.92     32.66 o 
  -2 -13   1        1.39       31.19     35.56 o 
  -1 -13   1      108.52      106.10     56.89 o 
   0 -13   1      550.29      587.27     89.93 o 
   1 -13   1       14.45      -16.65     31.95 o 
   2 -13   1      324.44      273.00     34.99 o 
   3 -13   1      194.06      184.06     35.94 o 
   4 -13   1        0.35       33.02     44.88 o 
   5 -13   1      204.20      193.15     33.85 o 
   6 -13   1      205.94      192.44     36.44 o 
   7 -13   1      126.94      135.56     49.19 o 
   8 -13   1        6.17      -96.37     96.37 o 
   9 -13   1      307.03      376.21    102.09 o 
  10 -13   1       53.64      -11.50     68.75 o 
  -4 -12   1        2.40       14.41     42.56 o 
  -3 -12   1      737.95      722.62     56.14 o 
  -2 -12   1      275.52      263.01     42.94 o 
  -1 -12   1      686.48      670.99     99.85 o 
   0 -12   1        4.15       14.98     46.68 o 
   1 -12   1       65.21       29.79     38.88 o 
   2 -12   1        1.60        1.23     52.24 o 
   3 -12   1      810.00      835.91     55.06 o 
   4 -12   1     1156.92     1171.43     91.76 o 
   5 -12   1      250.18      212.43     34.54 o 
   6 -12   1       16.26       -1.39     34.73 o 
   7 -12   1        2.12       24.02     38.21 o 
   8 -12   1        4.83      -37.79     80.76 o 
   9 -12   1      316.15      426.66     86.17 o 
  10 -12   1      422.51      378.77     61.25 o 
  11 -12   1       62.06       12.35     28.94 o 
  -5 -11   1       22.28      -41.88     41.88 o 
  -4 -11   1      124.80      106.78     27.19 o 
  -3 -11   1      125.36      108.16     29.65 o 
  -2 -11   1      869.81      922.88     60.66 o 
  -1 -11   1      258.36      251.23     49.69 o 
   0 -11   1     1065.28     1075.02     69.76 o 
   1 -11   1        4.76        4.94     38.88 o 
   2 -11   1      107.68      109.40     25.83 o 
   3 -11   1      125.18      141.17     37.83 o 
   4 -11   1      109.28      110.12     26.03 o 
   5 -11   1     1274.71     1208.88     86.07 o 
   6 -11   1      478.77      477.90     57.12 o 
   7 -11   1       37.72       24.02     36.09 o 
   8 -11   1      398.91      382.18     61.32 o 
   9 -11   1       23.84       24.52     31.80 o 
  10 -11   1       13.43       14.86     40.68 o 
  11 -11   1      322.35      393.86    114.40 o 
  12 -11   1       83.61      108.38     48.19 o 
  -6 -10   1        0.01       30.81     32.43 o 
  -5 -10   1      189.79      179.54     49.69 o 
  -4 -10   1        5.38       -4.60     16.98 o 
  -3 -10   1      427.01      538.16     39.55 o 
  -2 -10   1      397.74      449.61     85.73 o 
  -1 -10   1       26.31        2.66     25.37 o 
   0 -10   1       86.66       81.69     26.32 o 
   1 -10   1      236.57      237.08     31.68 o 
   2 -10   1       44.80       27.92     23.87 o 
   3 -10   1      509.13      557.32     34.92 o 
   4 -10   1      387.77      390.91     61.56 o 
   5 -10   1      595.61      620.47    107.96 o 
   6 -10   1      653.72      556.67     58.25 o 
   7 -10   1        0.35       11.42     70.40 o 
   8 -10   1       12.81       47.70     39.12 o 
   9 -10   1        0.94      -28.35     28.35 o 
  10 -10   1      218.81      227.53     37.66 o 
  11 -10   1      191.87      211.04     64.85 o 
  12 -10   1        9.30      109.42     51.78 o 
  -7  -9   1        0.37      -44.13     72.20 o 
  -6  -9   1      694.08      617.20     94.44 o 
  -5  -9   1        9.79      -10.69     19.59 o 
  -4  -9   1       18.85       26.53     18.97 o 
  -3  -9   1      348.91      305.01     26.83 o 
  -2  -9   1       32.23       40.38     17.38 o 
  -1  -9   1      266.64      293.29     45.19 o 
   0  -9   1      742.25      754.42     47.57 o 
   1  -9   1        1.08       -6.55     17.27 o 
   2  -9   1     1322.22     1541.16     55.85 o 
   3  -9   1      368.84      383.49     28.23 o 
   4  -9   1      173.35      221.87     33.75 o 
   5  -9   1       17.88        6.79     23.14 o 
   6  -9   1        8.78       40.55     34.60 o 
   7  -9   1      354.42      355.72     48.86 o 
   8  -9   1      192.97      162.86     30.32 o 
   9  -9   1      689.87      722.75     53.88 o 
  10  -9   1        6.64        9.80     30.87 o 
  11  -9   1       87.44       58.80     40.52 o 
  12  -9   1        0.09       30.43     46.53 o 
  -8  -8   1      108.93       75.06     62.75 o 
  -7  -8   1      109.30      107.31     26.03 o 
  -6  -8   1       56.58       10.63     16.58 o 
  -5  -8   1        6.25       17.66     20.31 o 
  -4  -8   1        2.41      -18.01     18.01 o 
  -3  -8   1       73.30       63.49     34.68 o 
  -2  -8   1      349.14      351.02     50.60 o 
  -1  -8   1     1076.61     1134.02     43.66 o 
   0  -8   1       11.40        0.33     18.75 o 
   1  -8   1      540.39      545.76     29.28 o 
   2  -8   1      317.84      308.92     24.48 o 
   3  -8   1       67.55       68.28     27.27 o 
   4  -8   1      637.86      711.60     50.64 o 
   5  -8   1     1096.48     1142.15     90.27 o 
   6  -8   1      458.47      489.62     44.42 o 
   7  -8   1      367.72      392.44     44.15 o 
   8  -8   1      697.22      795.21     67.42 o 
   9  -8   1        2.26        0.25     23.78 o 
  10  -8   1      435.61      455.34     42.84 o 
  11  -8   1      797.30      705.88     97.30 o 
  12  -8   1      220.79      292.40     75.36 o 
  -9  -7   1        0.87      168.72    111.08 o 
  -8  -7   1       31.31       15.01     30.32 o 
  -7  -7   1       65.63       41.73     21.32 o 
  -6  -7   1     1160.23     1140.51     61.47 o 
  -5  -7   1      210.55      175.59     20.78 o 
  -4  -7   1     1563.34     1742.16     61.51 o 
  -3  -7   1       12.80        7.12     16.33 o 
  -2  -7   1       73.31       40.15     14.41 o 
  -1  -7   1      136.54      138.09     22.82 o 
   0  -7   1     1390.48     1451.15     42.66 o 
   1  -7   1        2.00       10.52     11.40 o 
   2  -7   1      803.38      805.46     46.11 o 
   3  -7   1     1289.37     1293.79     70.76 o 
   4  -7   1     3235.98     3135.67    120.95 o 
   5  -7   1      234.01      177.47     29.63 o 
   6  -7   1      378.32      375.02     44.89 o 
   7  -7   1      819.59      894.51     83.64 o 
   8  -7   1      434.42      470.79     40.84 o 
   9  -7   1     1139.69     1256.25     86.65 o 
  10  -7   1      976.08     1078.90     74.78 o 
  11  -7   1       34.35       37.87     40.38 o 
  12  -7   1       63.09       57.37     59.75 o 
  13  -7   1       81.00      -21.32     72.05 o 
  -9  -6   1      442.30      384.77     54.11 o 
  -8  -6   1       13.57       36.05     19.93 o 
  -7  -6   1     2421.22     2565.54    111.18 o 
  -6  -6   1       16.71       21.32     18.01 o 
  -5  -6   1       12.26       39.03     21.32 o 
  -4  -6   1      399.83      448.56     26.64 o 
  -3  -6   1     4798.04     5194.90    136.00 o 
  -2  -6   1       12.95       11.89     13.21 o 
  -1  -6   1    20001.10    21144.16    462.70 o 
   0  -6   1      371.53      352.63     23.72 o 
   1  -6   1     1068.59     1028.84     37.72 o 
   2  -6   1      178.32      187.71     55.55 o 
   3  -6   1     1427.80     1369.94     67.00 o 
   4  -6   1      410.06      374.14     34.98 o 
   5  -6   1     3120.05     2937.56    124.22 o 
   6  -6   1     1131.02     1108.99     53.47 o 
   7  -6   1        6.08      -10.34     18.11 o 
   8  -6   1       79.06      101.30     23.52 o 
   9  -6   1       84.78       34.62     25.20 o 
  10  -6   1      472.64      563.33     83.93 o 
  11  -6   1      287.66      338.42     65.75 o 
  12  -6   1       80.05       86.97     37.92 o 
  13  -6   1       72.90      128.50    108.08 o 
 -10  -5   1      180.15      193.17     48.04 o 
  -9  -5   1       56.33       78.95     25.87 o 
  -8  -5   1       25.68       50.00     20.57 o 
  -7  -5   1       19.30       47.74     21.32 o 
  -6  -5   1     2586.26     2723.86    103.09 o 
  -5  -5   1      175.22      183.15     20.72 o 
  -4  -5   1     3585.19     3456.57    122.42 o 
  -3  -5   1       14.05       28.54     16.66 o 
  -2  -5   1     7240.33     7227.43    170.55 o 
  -1  -5   1      285.92      271.60     35.73 o 
   0  -5   1     5009.23     5075.23    105.07 o 
   1  -5   1     3594.67     3609.31    199.65 o 
   2  -5   1     3524.64     3288.71    112.83 o 
   3  -5   1      669.20      581.24     39.04 o 
   4  -5   1     1790.78     1593.71     75.77 o 
   5  -5   1      148.84      174.09     26.57 o 
   6  -5   1     2541.18     2538.38     80.66 o 
   7  -5   1      429.69      448.09     34.26 o 
   8  -5   1      415.08      384.82     37.08 o 
   9  -5   1       35.30       16.37     26.31 o 
  10  -5   1     2742.88     3043.12    128.58 o 
  11  -5   1      171.61       73.94     34.81 o 
  12  -5   1       16.63       16.47     38.32 o 
  13  -5   1        9.00       75.06     66.35 o 
 -11  -4   1       16.93       12.01     86.76 o 
 -10  -4   1        4.60        3.60     26.21 o 
  -9  -4   1     1197.76     1234.11     65.52 o 
  -8  -4   1      694.98      819.77     80.78 o 
  -7  -4   1     3183.26     3307.92    126.26 o 
  -6  -4   1      105.63      105.08     18.01 o 
  -5  -4   1      141.93      110.79     20.72 o 
  -4  -4   1       71.14       93.07     14.71 o 
  -3  -4   1     8675.08     8933.54    253.31 o 
  -2  -4   1      447.72      433.84     25.65 o 
  -1  -4   1    12039.92    11931.37    258.31 o 
   0  -4   1      814.11      852.07     23.63 o 
   1  -4   1      338.97      253.07     26.28 o 
   2  -4   1     5238.49     5137.89    161.16 o 
   3  -4   1      310.31      234.58     27.39 o 
   4  -4   1      176.03      182.38     23.72 o 
   5  -4   1     5205.03     5549.33    139.40 o 
   6  -4   1       31.24       26.12     23.21 o 
   7  -4   1      560.14      617.33     56.61 o 
   8  -4   1      295.85      256.06     26.83 o 
   9  -4   1      502.12      491.77     63.21 o 
  10  -4   1      162.44       89.63     29.54 o 
  11  -4   1       42.57       67.34     41.07 o 
  12  -4   1        6.11      -25.19     40.09 o 
  13  -4   1       41.65      -16.56     54.90 o 
 -11  -3   1        1.43      -19.91     47.89 o 
 -10  -3   1      211.31      209.96    129.10 o 
  -9  -3   1       47.00       55.43     71.00 o 
  -8  -3   1      182.42      151.95     46.84 o 
  -7  -3   1      245.76      251.75     27.11 o 
  -6  -3   1     1452.49     1332.72     67.90 o 
  -5  -3   1      443.67      417.71     29.13 o 
  -4  -3   1     1610.29     1579.60     56.50 o 
  -3  -3   1      551.94      606.56     24.58 o 
  -2  -3   1     2889.46     2833.69    128.54 o 
  -1  -3   1      678.98      641.88     36.96 o 
   0  -3   1     1398.11     1457.67     34.05 o 
   1  -3   1        5.64       22.34     12.73 o 
   2  -3   1     4713.35     4931.23    152.75 o 
   3  -3   1     3755.50     3794.08    121.89 o 
   4  -3   1     4471.29     4156.65    130.32 o 
   5  -3   1        1.36       12.13     22.52 o 
   6  -3   1       30.04       15.01     15.04 o 
   7  -3   1      307.24      287.61     31.83 o 
   8  -3   1      590.34      633.80     61.86 o 
   9  -3   1       75.69       55.84     42.18 o 
  10  -3   1      494.45      487.32     70.26 o 
  11  -3   1      230.33      207.92     35.71 o 
  12  -3   1       20.27      -19.50     36.30 o 
 -11  -2   1       26.25       52.46     30.63 o 
 -10  -2   1        0.75      -24.05     24.19 o 
  -9  -2   1      651.93      681.39     41.70 o 
  -8  -2   1       33.32       60.83     22.16 o 
  -7  -2   1     2338.45     2345.30     80.33 o 
  -6  -2   1      760.74      726.83     60.37 o 
  -5  -2   1       97.23       44.74     14.71 o 
  -4  -2   1      133.71      134.81     17.71 o 
  -3  -2   1     1513.94     1650.73     58.02 o 
  -2  -2   1        0.30        2.80     16.66 o 
   2  -2   1       29.97       32.67     21.02 o 
   3  -2   1     6650.72     6266.65    156.14 o 
   4  -2   1     1082.34     1062.58     37.69 o 
   5  -2   1     2180.11     2084.88     59.99 o 
   6  -2   1     1758.09     1770.22     62.21 o 
   7  -2   1     4081.16     4057.19    105.49 o 
   8  -2   1      580.55      589.83     37.81 o 
   9  -2   1     3141.04     3340.68    116.95 o 
  10  -2   1      360.22      354.46     38.73 o 
  11  -2   1      173.71      170.22     39.05 o 
  12  -2   1       62.62       54.85     36.71 o 
 -12  -1   1      220.76      188.73     37.98 o 
 -11  -1   1       78.19       47.97     73.71 o 
 -10  -1   1     2821.69     3116.35    115.94 o 
  -9  -1   1      234.36      225.48     29.42 o 
  -8  -1   1     1443.18     1430.98     58.94 o 
  -7  -1   1      142.30      164.05     19.67 o 
  -6  -1   1      377.84      383.86     43.99 o 
  -5  -1   1      194.74      201.00     18.27 o 
  -4  -1   1    14901.19    14472.61    384.32 o 
  -3  -1   1      355.41      339.56     44.90 o 
  -2  -1   1     4657.67     4527.83    133.28 o 
  -1  -1   1       75.68       36.52     30.03 o 
   1  -1   1       37.00       16.07     28.37 o 
   2  -1   1    17801.47    16617.94    318.70 o 
   3  -1   1      679.25      628.84     23.37 o 
   4  -1   1     3355.31     3036.56     74.76 o 
   5  -1   1     1688.26     1667.24     52.24 o 
   6  -1   1     2015.09     1930.52     54.18 o 
   7  -1   1      610.42      664.87     34.87 o 
   8  -1   1        2.84      -16.59     16.59 o 
   9  -1   1     2745.37     2792.16    104.95 o 
  10  -1   1      412.57      420.37     39.66 o 
  11  -1   1      672.58      617.81     48.82 o 
  12  -1   1      278.20      180.84     41.03 o 
 -12   0   1       54.83       60.69     37.11 o 
 -11   0   1      778.58      732.76     56.99 o 
 -10   0   1      437.42      501.60     40.82 o 
  -9   0   1       74.04       99.88     31.82 o 
  -8   0   1       91.02       99.84     18.76 o 
  -7   0   1     2079.06     2095.43     65.94 o 
  -6   0   1       25.89       34.53     16.98 o 
  -5   0   1    19273.88    19102.33    408.51 o 
  -4   0   1      822.51      793.82     30.18 o 
  -3   0   1      883.95      820.60     39.94 o 
  -2   0   1      576.29      590.53     42.67 o 
   0   0   1       30.56       15.01      6.01 o 
   2   0   1      260.50      270.15     11.18 o 
   3   0   1      432.73      374.23     16.46 o 
   4   0   1      109.97       82.20     12.77 o 
   5   0   1     2236.00     2103.26     62.32 o 
   6   0   1      465.72      422.63     59.61 o 
   7   0   1     4912.11     5083.26    162.01 o 
   8   0   1      374.89      406.10     60.95 o 
   9   0   1       61.86       44.58     25.67 o 
  10   0   1        5.54      -13.69     23.35 o 
  11   0   1        4.73       -2.08     31.96 o 
  12   0   1       44.72        9.01     54.04 o 
 -12   1   1        2.84        0.55     33.99 o 
 -11   1   1      224.53      194.43     37.08 o 
 -10   1   1     3346.24     3530.50    150.90 o 
  -9   1   1       39.38       25.66     22.24 o 
  -8   1   1     2851.75     3037.87     95.03 o 
  -7   1   1       75.57       40.81     16.03 o 
  -6   1   1       17.33       29.11     25.37 o 
  -5   1   1      407.21      440.18     25.68 o 
  -4   1   1    24419.99    23945.42    520.03 o 
  -3   1   1     1017.61      980.96     44.64 o 
  -2   1   1     5917.22     5262.93    151.71 o 
  -1   1   1       38.18       18.43     20.87 o 
   1   1   1       90.36      110.80     18.32 o 
   2   1   1    17876.29    17135.43    365.73 o 
   3   1   1      427.87      477.54     48.50 o 
   4   1   1     7789.40     7621.74    179.09 o 
   5   1   1        6.88        3.99     12.44 o 
   6   1   1     4154.24     4166.14    142.12 o 
   7   1   1       81.36       80.36     21.02 o 
   8   1   1      734.65      701.18     79.88 o 
   9   1   1        1.42      -16.20     28.37 o 
  10   1   1      655.71      649.72     48.09 o 
  11   1   1        1.10       12.08     28.66 o 
 -13   2   1       99.17       93.71     37.54 o 
 -12   2   1       27.22       25.91     34.88 o 
 -11   2   1     2614.47     2700.47    125.35 o 
 -10   2   1       80.08       73.78     28.37 o 
  -9   2   1       14.18      -23.21     23.21 o 
  -8   2   1      238.62      247.59     26.33 o 
  -7   2   1      487.89      471.42     35.18 o 
  -6   2   1      143.09      171.81     30.02 o 
  -5   2   1    17180.98    16705.70    312.39 o 
  -4   2   1        2.85       -6.39     11.39 o 
  -3   2   1    23517.99    23276.41    479.45 o 
  -2   2   1      198.89      201.15     18.11 o 
   0   2   1       39.46       12.01      8.03 o 
   1   2   1    12666.38    12553.12    322.01 o 
   2   2   1        7.39       27.02      6.30 o 
   3   2   1     1866.42     1905.05     62.24 o 
   4   2   1      722.65      713.91     51.06 o 
   5   2   1       24.77        2.14     11.15 o 
   6   2   1       10.18        5.41      9.45 o 
   7   2   1     1059.47     1153.67     51.78 o 
   8   2   1      132.15      111.23     19.46 o 
   9   2   1      302.16      267.23     29.34 o 
  10   2   1        6.48       -6.00     22.15 o 
  11   2   1      426.91      376.95     55.61 o 
 -13   3   1        1.15       22.95     56.07 o 
 -12   3   1      365.85      343.36     60.05 o 
 -11   3   1     1061.31     1121.35    135.00 o 
 -10   3   1      977.13     1052.38     57.49 o 
  -9   3   1     1370.84     1429.24     62.71 o 
  -8   3   1      122.27       94.21     28.37 o 
  -7   3   1      124.95      132.68     16.30 o 
  -6   3   1     4127.76     3939.83    108.80 o 
  -5   3   1      683.81      707.04     29.37 o 
  -4   3   1     7478.27     7332.50    184.64 o 
  -3   3   1      245.47      304.64     22.93 o 
  -2   3   1   114415.32   117324.41   2758.23 o 
  -1   3   1       11.64       13.21      9.99 o 
   0   3   1    32167.38    32186.49    566.73 o 
   1   3   1      354.40      395.19     14.92 o 
   2   3   1     1478.46     1686.34     50.91 o 
   3   3   1      641.87      652.38     27.93 o 
   4   3   1      529.96      466.09     23.72 o 
   5   3   1        5.60        5.43     19.66 o 
   6   3   1     3358.59     3558.77    111.97 o 
   7   3   1     1010.06     1057.77     47.88 o 
   8   3   1       57.12       45.32     22.37 o 
   9   3   1      257.34      213.63     25.12 o 
  10   3   1       70.18       60.04     22.97 o 
  11   3   1        0.37       33.02     78.06 o 
 -13   4   1       60.89       47.23     47.64 o 
 -12   4   1       21.27        3.00     44.49 o 
 -11   4   1      692.38      759.75     74.74 o 
 -10   4   1      111.68       77.20     35.20 o 
  -9   4   1       37.16        6.63     20.16 o 
  -8   4   1       65.67       91.38     18.47 o 
  -7   4   1      125.53      128.50     25.52 o 
  -6   4   1       19.36        6.00     15.04 o 
  -5   4   1     6922.46     6913.01    220.22 o 
  -4   4   1       64.99       36.76     24.02 o 
  -3   4   1    17505.50    17395.03    468.63 o 
  -2   4   1        7.53       15.10     14.97 o 
  -1   4   1    98716.45   104961.61   2015.25 o 
   0   4   1       17.78       12.97      9.44 o 
   1   4   1     4819.36     4477.35    108.73 o 
   2   4   1      141.80      149.24     11.83 o 
   3   4   1     3652.13     3483.84     90.57 o 
   4   4   1      631.55      635.49     30.33 o 
   5   4   1     2038.54     1991.21     73.33 o 
   6   4   1     1583.98     1590.23     62.13 o 
   7   4   1     3641.83     3578.58    126.50 o 
   8   4   1      207.58      133.33     28.87 o 
   9   4   1      906.87      858.56     54.59 o 
  10   4   1      136.62      116.49     72.06 o 
 -13   5   1        0.71      -43.04     43.04 o 
 -12   5   1      515.02      417.34     62.25 o 
 -11   5   1      278.91      268.30     51.34 o 
 -10   5   1      266.18      285.71     33.20 o 
  -9   5   1        0.57      -20.15     22.05 o 
  -8   5   1      874.25      812.42     42.15 o 
  -7   5   1       39.57       42.03     27.02 o 
  -6   5   1     5046.74     5101.36    139.99 o 
  -5   5   1     1870.94     1909.32     81.11 o 
  -4   5   1     2886.12     3099.12    118.74 o 
  -3   5   1     1045.63      963.17     45.48 o 
  -2   5   1      126.49      186.57     19.67 o 
  -1   5   1       16.85       11.21     10.36 o 
   0   5   1    11079.14    10982.54    211.96 o 
   1   5   1       29.48       25.52     13.51 o 
   2   5   1     2608.03     2656.76     70.58 o 
   3   5   1       67.65       67.73     10.66 o 
   4   5   1     1819.63     1916.85     60.83 o 
   5   5   1      409.47      376.25     23.42 o 
   6   5   1     6442.62     6877.78    271.65 o 
   7   5   1       53.44       63.31     23.87 o 
   8   5   1      907.77      840.28     49.34 o 
   9   5   1       62.86       96.18     32.01 o 
  10   5   1       22.73      -83.76    111.38 o 
 -13   6   1        7.39      146.51     95.47 o 
 -12   6   1       83.18       93.07     47.03 o 
 -11   6   1     1385.63     1425.66     81.90 o 
 -10   6   1     1006.89     1037.77     57.62 o 
  -9   6   1      801.67      774.95     48.49 o 
  -8   6   1       71.94       51.99     23.36 o 
  -7   6   1       10.00        0.11     19.51 o 
  -6   6   1        0.80      -29.72     29.72 o 
  -5   6   1     9536.44     9358.81    303.85 o 
  -4   6   1     3492.58     3465.00    125.46 o 
  -3   6   1    23117.72    22900.83    618.41 o 
  -2   6   1       11.79       11.07     15.45 o 
  -1   6   1        2.52       22.73     12.27 o 
   0   6   1      117.93      112.98     13.97 o 
   1   6   1     6673.03     6829.95    169.50 o 
   2   6   1      259.52      249.09     17.64 o 
   3   6   1     3065.70     3160.55     90.28 o 
   4   6   1       25.12       24.76     25.52 o 
   5   6   1     1100.08     1092.91     51.81 o 
   6   6   1     1520.32     1466.24    117.30 o 
   7   6   1      196.78      182.93     20.19 o 
   8   6   1      310.49      239.12     19.59 o 
   9   6   1      418.44      294.25     93.98 o 
 -13   7   1      114.51      210.76     90.67 o 
 -12   7   1       24.84       34.55     31.16 o 
 -11   7   1      530.61      505.54     45.95 o 
 -10   7   1       87.68      124.76     61.55 o 
  -9   7   1      570.86      580.23     43.07 o 
  -8   7   1      520.30      502.84     33.80 o 
  -7   7   1      387.46      370.59     35.43 o 
  -6   7   1     2511.72     2570.82    115.43 o 
  -5   7   1     1363.07     1379.18     89.83 o 
  -4   7   1       16.02       47.61     22.12 o 
  -3   7   1     1889.40     1859.28     64.71 o 
  -2   7   1       15.31       40.38     16.98 o 
  -1   7   1        7.75      -14.99     14.99 o 
   0   7   1     5534.96     5663.16    125.46 o 
   1   7   1      862.39      837.40     35.02 o 
   2   7   1       55.75       49.13     22.82 o 
   3   7   1        1.01        2.06     12.38 o 
   4   7   1       90.54      102.68     64.40 o 
   5   7   1       79.92       64.63     14.07 o 
   6   7   1     1230.99     1347.02     55.82 o 
   7   7   1      144.96      140.88     20.72 o 
   8   7   1      379.60      332.98     69.96 o 
 -13   8   1       58.41      186.14    122.49 o 
 -12   8   1      260.16      267.03     53.74 o 
 -11   8   1      222.08      215.58     36.54 o 
 -10   8   1      381.72      417.71     40.54 o 
  -9   8   1      517.93      503.46     47.74 o 
  -8   8   1      150.27      150.66     28.14 o 
  -7   8   1        4.14       -7.41     24.37 o 
  -6   8   1       63.23       95.87     36.33 o 
  -5   8   1     1987.24     1876.69    103.42 o 
  -4   8   1     2161.50     2104.61    105.05 o 
  -3   8   1      891.32      839.92     41.05 o 
  -2   8   1        7.85        0.81     15.60 o 
  -1   8   1       25.12       36.33     15.29 o 
   0   8   1      941.46      991.51     34.18 o 
   1   8   1        1.74       -7.61     13.81 o 
   2   8   1      618.48      630.36     32.10 o 
   3   8   1     2441.64     2528.69     96.58 o 
   4   8   1       10.35       16.31     13.98 o 
   5   8   1     1368.05     1408.42     77.19 o 
   6   8   1       64.60       77.98     54.34 o 
   7   8   1      156.74      161.53     51.64 o 
   8   8   1       80.74       59.75     80.46 o 
 -13   9   1       14.78       30.02    111.08 o 
 -12   9   1      368.04      254.54     46.10 o 
 -11   9   1        9.82       40.17     34.38 o 
 -10   9   1       28.09       17.03     33.02 o 
  -9   9   1      337.75      368.57     58.70 o 
  -8   9   1      511.75      442.36     55.10 o 
  -7   9   1      187.98      228.29     41.97 o 
  -6   9   1      581.66      628.65     57.12 o 
  -5   9   1       42.89       31.43     29.04 o 
  -4   9   1      632.61      694.38     44.17 o 
  -3   9   1      106.57      125.29     22.86 o 
  -2   9   1       76.22      115.37     84.22 o 
  -1   9   1      392.93      427.40     27.74 o 
   0   9   1      364.74      375.08     27.62 o 
   1   9   1     1049.43     1093.84     88.76 o 
   2   9   1      147.27      110.87     25.37 o 
   3   9   1       71.82      105.81     20.10 o 
   4   9   1        0.31        5.22     23.80 o 
   5   9   1        6.55       22.54     21.02 o 
   6   9   1       10.88      156.12     80.76 o 
   7   9   1      107.33      -39.03     63.05 o 
 -12  10   1        0.04       -2.25     46.32 o 
 -11  10   1        6.25       -5.96     40.44 o 
 -10  10   1       77.83       91.40     33.31 o 
  -9  10   1      224.72      233.21     31.90 o 
  -8  10   1      391.59      338.10     50.70 o 
  -7  10   1      330.61      271.85     44.40 o 
  -6  10   1      174.67      100.59     33.75 o 
  -5  10   1        3.64       -3.59     39.34 o 
  -4  10   1      297.19      288.06     31.65 o 
  -3  10   1     1206.92     1272.55     62.71 o 
  -2  10   1       33.66       28.53     47.89 o 
  -1  10   1     2621.74     2818.51    161.10 o 
   0  10   1      123.16       88.74     22.67 o 
   1  10   1       57.60       80.79     20.26 o 
   2  10   1      179.05      208.89     45.19 o 
   3  10   1      367.60      326.72     30.32 o 
   4  10   1      126.24      125.18     65.75 o 
   5  10   1      767.79      865.18    185.13 o 
   6  10   1       16.37       75.06     62.75 o 
 -12  11   1       57.76      -15.01     81.36 o 
 -11  11   1       88.57       37.86     59.90 o 
 -10  11   1      103.24       81.26     46.69 o 
  -9  11   1       16.72       61.36     52.09 o 
  -8  11   1       10.51       16.33     39.13 o 
  -7  11   1      124.46       75.58     45.62 o 
  -6  11   1      890.27      899.01     75.74 o 
  -5  11   1      626.82      656.48     54.80 o 
  -4  11   1     1707.95     1724.99    130.99 o 
  -3  11   1       43.24       52.38     22.22 o 
  -2  11   1       80.16      104.80     26.57 o 
  -1  11   1        0.08       -7.26     19.64 o 
   0  11   1      305.15      255.81     29.94 o 
   1  11   1      242.02      209.27     29.57 o 
   2  11   1     1314.71     1256.73     68.92 o 
   3  11   1       24.09       51.09     18.04 o 
   4  11   1      258.46      245.24     38.57 o 
   5  11   1        0.25      -23.72     59.74 o 
 -11  12   1       25.12       82.27     38.80 o 
 -10  12   1      106.75      -41.73     98.48 o 
  -9  12   1      101.02       93.07     65.45 o 
  -8  12   1      412.90      373.23     85.73 o 
  -7  12   1      249.69      343.59     63.04 o 
  -6  12   1      107.38      105.82     40.38 o 
  -5  12   1       17.86        0.34     27.13 o 
  -4  12   1      126.84      140.62     32.15 o 
  -3  12   1      665.60      659.35     49.42 o 
  -2  12   1       41.09       32.58     29.87 o 
  -1  12   1     1442.60     1509.77     85.65 o 
   0  12   1      196.25      145.00     31.59 o 
   1  12   1       86.76        8.06     53.74 o 
   2  12   1       10.59        4.97     21.25 o 
   3  12   1      194.52      129.85     33.14 o 
   4  12   1        1.35      -23.72     59.74 o 
 -11  13   1      189.48      174.44     99.98 o 
 -10  13   1       12.93       -6.00     75.66 o 
  -9  13   1        0.11        0.00     30.02 o 
  -8  13   1       97.19      156.12     93.07 o 
  -7  13   1      234.79      133.47     62.90 o 
  -6  13   1      366.75      490.04    133.01 o 
  -5  13   1      222.25      206.38     37.30 o 
  -4  13   1      192.04      133.92     34.10 o 
  -3  13   1        0.66        7.23     28.37 o 
  -2  13   1      211.63      184.93     34.30 o 
  -1  13   1        0.32      -13.21     43.51 o 
   0  13   1      193.63      128.76     41.38 o 
   1  13   1        2.47      -26.09     28.18 o 
   2  13   1      158.35      174.24     49.69 o 
 -10  14   1       43.77      171.43     90.37 o 
  -9  14   1        8.94      156.12     83.46 o 
  -8  14   1       91.49      114.09     65.45 o 
  -7  14   1       82.56      114.09     53.74 o 
  -6  14   1        0.75       -5.50     43.17 o 
  -5  14   1       20.55       26.27     36.40 o 
  -4  14   1       20.35        4.98     38.09 o 
  -3  14   1       29.05       15.22     32.96 o 
  -2  14   1       70.46       75.67     38.06 o 
  -1  14   1       38.48       81.62     37.82 o 
   0  14   1        6.09       46.82     82.41 o 
   1  14   1        0.61      -33.02     63.05 o 
  -8  15   1       28.01      -44.73     47.74 o 
  -7  15   1       18.79       44.73     47.74 o 
  -6  15   1       65.45       63.05     51.34 o 
  -5  15   1        2.34       -8.71     42.62 o 
  -4  15   1       30.70       62.51     36.07 o 
  -3  15   1       63.35       -0.07     92.92 o 
  -2  15   1       52.50       27.93     95.92 o 
  -1  15   1        0.03      -15.14     65.75 o 
   1 -15   2       74.43       15.34     46.01 o 
   2 -15   2       35.15      107.83     70.77 o 
   3 -15   2       42.97      180.13    101.48 o 
   4 -15   2        5.69       96.07    102.08 o 
   5 -15   2        4.09      -23.72     39.03 o 
   6 -15   2        5.06       12.01     50.74 o 
   7 -15   2       69.76      -51.34     51.34 o 
  -1 -14   2       56.56       62.68     50.92 o 
   0 -14   2       77.95       -5.39     53.74 o 
   1 -14   2        7.19       17.16     50.29 o 
   2 -14   2       92.46       72.06     52.43 o 
   3 -14   2       29.97       18.36     28.03 o 
   4 -14   2      111.18      113.27     58.55 o 
   5 -14   2      160.04      102.07     36.11 o 
   6 -14   2       75.05      108.38     42.33 o 
   7 -14   2       99.76      120.09     51.64 o 
   8 -14   2       52.91       50.74     78.06 o 
   9 -14   2       50.64       36.33     87.07 o 
  -3 -13   2      130.03       64.81     27.55 o 
  -2 -13   2        0.08       11.28     52.39 o 
  -1 -13   2       26.58      -21.24     41.65 o 
   0 -13   2       60.68       72.09     40.53 o 
   1 -13   2      391.97      461.83    133.62 o 
   2 -13   2      201.46      201.16     30.55 o 
   3 -13   2       43.43       40.72     25.30 o 
   4 -13   2       21.28       58.62     27.99 o 
   5 -13   2       10.98       -4.42    100.57 o 
   6 -13   2      115.54      115.76     32.77 o 
   7 -13   2      366.42      330.88    105.69 o 
   8 -13   2      502.32      524.57    105.39 o 
   9 -13   2       83.47      108.38     78.66 o 
  10 -13   2       42.40      -21.35     53.87 o 
  -4 -12   2       74.80       76.81     49.84 o 
  -3 -12   2       35.07       39.97     42.03 o 
  -2 -12   2       58.51       79.77     26.42 o 
  -1 -12   2      141.32      133.30     39.52 o 
   0 -12   2      202.33      207.46     39.49 o 
   1 -12   2        0.35      -28.69     28.69 o 
   2 -12   2      602.36      560.35     40.63 o 
   3 -12   2      236.46      264.84     52.39 o 
   4 -12   2      782.05      807.24     88.89 o 
   5 -12   2      329.99      331.10     99.08 o 
   6 -12   2      546.43      553.40     75.60 o 
   7 -12   2       92.54       42.12     41.03 o 
   8 -12   2       64.07      124.22     47.10 o 
   9 -12   2      183.61      150.72     80.76 o 
  10 -12   2        2.30      -53.73     67.24 o 
  11 -12   2      217.79       88.56     60.06 o 
  -5 -11   2      750.79      786.51     55.77 o 
  -4 -11   2       24.27       11.40     25.42 o 
  -3 -11   2       45.54       37.91     29.71 o 
  -2 -11   2       14.53       21.44     24.02 o 
  -1 -11   2      248.86      248.77     37.30 o 
   0 -11   2      584.57      541.08     56.78 o 
   1 -11   2     1853.47     1947.14    112.77 o 
   2 -11   2      137.98      150.92     25.28 o 
   3 -11   2     1023.32      860.35     49.64 o 
   4 -11   2       77.13       60.70     22.52 o 
   5 -11   2       24.31       45.86     54.04 o 
   6 -11   2      451.41      412.88     55.93 o 
   7 -11   2      571.74      637.18     69.27 o 
   8 -11   2       35.53       -0.86     39.38 o 
   9 -11   2      141.13      158.81     42.70 o 
  10 -11   2       51.03       27.14     60.35 o 
  11 -11   2       14.71       84.99     58.45 o 
  -6 -10   2       97.08       88.90     38.33 o 
  -5 -10   2        8.15      -22.55     24.25 o 
  -4 -10   2       77.46      115.38     22.73 o 
  -3 -10   2        0.49        9.99     18.83 o 
  -2 -10   2      969.89     1115.73     48.78 o 
  -1 -10   2      948.73      954.26     65.59 o 
   0 -10   2      236.31      221.98     36.26 o 
   1 -10   2       33.50       40.68     34.23 o 
   2 -10   2      272.75      272.61     23.67 o 
   3 -10   2        3.91       -6.72     22.52 o 
   4 -10   2       72.90       70.74     28.67 o 
   5 -10   2      473.59      450.99     54.23 o 
   6 -10   2        6.26       37.36     34.81 o 
   7 -10   2       16.20      -10.77     35.73 o 
   8 -10   2       61.53       78.21     47.10 o 
   9 -10   2      182.20      133.12     46.11 o 
  10 -10   2       97.17      119.97     39.67 o 
  11 -10   2       90.45       76.67     73.71 o 
  12 -10   2      162.89      158.62     82.41 o 
  -7  -9   2      173.91      160.01     62.90 o 
  -6  -9   2      235.13      259.64     28.70 o 
  -5  -9   2      583.39      650.73     45.17 o 
  -4  -9   2       42.73       44.57     21.37 o 
  -3  -9   2      738.25      799.20     66.97 o 
  -2  -9   2      565.12      570.86     34.31 o 
  -1  -9   2        0.53       -8.06     18.68 o 
   0  -9   2      620.05      575.42     43.64 o 
   1  -9   2      176.74      181.76     27.02 o 
   2  -9   2       12.36       24.46     18.27 o 
   3  -9   2      183.04      198.95     40.23 o 
   4  -9   2     1341.05     1465.89     88.76 o 
   5  -9   2      282.73      290.01     38.10 o 
   6  -9   2       42.47       21.17     33.62 o 
   7  -9   2      415.90      348.30     52.02 o 
   8  -9   2       46.97       47.42     25.68 o 
   9  -9   2      272.36      290.67     51.34 o 
  10  -9   2      649.24      631.26     59.09 o 
  11  -9   2      182.91      228.30     56.59 o 
  12  -9   2        0.08       48.72     51.22 o 
  -8  -8   2      551.99      574.22     96.09 o 
  -7  -8   2      244.39      208.76     29.49 o 
  -6  -8   2      170.38      157.29     43.23 o 
  -5  -8   2      157.87       95.96     20.41 o 
  -4  -8   2      159.04      159.69     25.82 o 
  -3  -8   2       47.97       34.55     14.76 o 
  -2  -8   2      287.63      222.19     23.56 o 
  -1  -8   2      808.23      863.59     38.46 o 
   0  -8   2      524.88      485.11    133.78 o 
   1  -8   2       63.47       33.85     16.34 o 
   2  -8   2     1084.57     1081.44     43.71 o 
   3  -8   2     1015.11     1113.21     59.28 o 
   4  -8   2      135.06      130.82     28.72 o 
   5  -8   2     1279.44     1347.28     77.07 o 
   6  -8   2     2695.32     2881.07    143.05 o 
   7  -8   2       41.04       61.67     34.53 o 
   8  -8   2      803.56      746.18     57.96 o 
   9  -8   2      449.22      430.10     72.97 o 
  10  -8   2      102.47       94.01     36.75 o 
  11  -8   2       72.15       16.28     31.23 o 
  12  -8   2       15.06      -43.97     43.97 o 
  -9  -7   2       63.23       48.96     54.04 o 
  -8  -7   2       37.76       50.74     29.72 o 
  -7  -7   2        3.62      -21.32     24.32 o 
  -6  -7   2      486.32      522.18     45.04 o 
  -5  -7   2      296.22      233.13     26.98 o 
  -4  -7   2      187.21      168.42     20.87 o 
  -3  -7   2      856.34      917.26     50.01 o 
  -2  -7   2      616.65      603.09     31.83 o 
  -1  -7   2      978.77      956.63     36.10 o 
   0  -7   2      560.89      614.73     37.37 o 
   1  -7   2      691.40      700.62     28.61 o 
   2  -7   2       91.84      120.23     20.50 o 
   3  -7   2     5399.81     5664.92    183.88 o 
   4  -7   2     4235.85     4428.84    157.42 o 
   5  -7   2     1124.41     1049.38    109.64 o 
   6  -7   2      490.85      456.94     43.00 o 
   7  -7   2       73.37       87.56     23.59 o 
   8  -7   2      387.73      341.55     43.99 o 
   9  -7   2      481.32      503.92     40.63 o 
  10  -7   2     2167.46     2269.01    219.48 o 
  11  -7   2      588.06      705.01    124.02 o 
  12  -7   2        7.71      -15.36     38.73 o 
 -10  -6   2       87.85       17.71    104.48 o 
  -9  -6   2       67.09       68.87     82.56 o 
  -8  -6   2     1115.39     1106.43     65.77 o 
  -7  -6   2        2.29      -12.01     17.71 o 
  -6  -6   2     1411.01     1442.47     74.80 o 
  -5  -6   2      140.75      110.79     20.72 o 
  -4  -6   2      209.00      218.23     28.24 o 
  -3  -6   2      413.40      378.36     21.99 o 
  -2  -6   2     2979.74     3097.32     95.96 o 
  -1  -6   2     1843.47     1930.69     62.31 o 
   0  -6   2    15280.87    15514.06    430.93 o 
   1  -6   2       52.53       58.41     11.20 o 
   2  -6   2     1244.43     1189.15     61.38 o 
   3  -6   2        0.78       -1.13     25.67 o 
   4  -6   2       45.30       24.46     20.84 o 
   5  -6   2     4478.08     4818.29    184.37 o 
   6  -6   2     3827.85     4115.93    142.84 o 
   7  -6   2      625.01      600.27     40.70 o 
   8  -6   2      174.33      168.09     31.67 o 
   9  -6   2      361.45      414.43     38.96 o 
  10  -6   2      478.64      426.57     45.55 o 
  11  -6   2      190.71      119.83     48.34 o 
  12  -6   2       42.09       28.24     34.08 o 
 -10  -5   2       27.35      -23.61     76.41 o 
  -9  -5   2      349.74      371.48     39.57 o 
  -8  -5   2      132.84      128.50     29.72 o 
  -7  -5   2       49.22       41.73     24.02 o 
  -6  -5   2       12.32      -15.01     21.02 o 
  -5  -5   2     3213.53     3122.20    122.68 o 
  -4  -5   2      312.72      391.36     29.65 o 
  -3  -5   2     2246.19     2096.82     82.67 o 
  -2  -5   2      564.33      519.96     25.98 o 
  -1  -5   2      834.07      715.30     27.98 o 
   0  -5   2      398.93      418.26     17.80 o 
   1  -5   2     3244.95     3213.75    106.41 o 
   2  -5   2       18.96        3.35     20.17 o 
   3  -5   2      690.29      620.42     38.66 o 
   4  -5   2      130.45      155.90     45.19 o 
   5  -5   2     1193.67     1171.56     46.88 o 
   6  -5   2      697.07      715.22     42.94 o 
   7  -5   2      647.60      585.55     38.22 o 
   8  -5   2       12.36       21.68     21.46 o 
   9  -5   2     1349.13     1485.70     72.61 o 
  10  -5   2       66.31       81.95     34.21 o 
  11  -5   2      352.95      373.72     40.33 o 
  12  -5   2       82.92       72.77     48.53 o 
 -11  -4   2       30.72      -24.88     46.07 o 
 -10  -4   2       88.90      106.45     54.04 o 
  -9  -4   2       97.46       81.13     26.41 o 
  -8  -4   2      406.68      473.22     42.94 o 
  -7  -4   2       54.37       54.04     24.02 o 
  -6  -4   2     2934.31     3024.27    102.51 o 
  -5  -4   2        6.00        0.00     30.02 o 
  -4  -4   2     2029.79     2348.99     85.06 o 
  -3  -4   2       58.08       68.65     16.03 o 
  -2  -4   2     1033.88     1013.01     43.27 o 
  -1  -4   2      106.25      123.21     10.79 o 
   0  -4   2     2181.29     1909.70     53.60 o 
   1  -4   2        2.02       21.23     18.68 o 
   2  -4   2      279.43      269.37     27.12 o 
   3  -4   2      919.26      931.16     51.84 o 
   4  -4   2       40.05       37.38     19.11 o 
   5  -4   2      278.59      270.96     24.82 o 
   6  -4   2     1619.67     1645.22     64.42 o 
   7  -4   2       58.30       39.96     20.17 o 
   8  -4   2      455.87      508.72     35.03 o 
   9  -4   2      697.04      716.91     45.82 o 
  10  -4   2     1108.35     1111.44    127.49 o 
  11  -4   2        0.77      -36.81     36.81 o 
  12  -4   2      555.25      584.82     68.34 o 
 -11  -3   2      914.89      800.01     62.50 o 
 -10  -3   2       17.21       12.91     29.32 o 
  -9  -3   2     1316.06     1311.74     73.21 o 
  -8  -3   2      117.28       73.98     29.29 o 
  -7  -3   2      561.33      555.24     43.84 o 
  -6  -3   2      134.81      114.09     24.62 o 
  -5  -3   2     5890.96     6056.40    196.39 o 
  -4  -3   2      556.09      532.18     32.74 o 
  -3  -3   2     4778.78     4911.80    151.95 o 
  -2  -3   2      510.07      507.85     29.60 o 
  -1  -3   2     2957.25     2771.20     91.31 o 
   0  -3   2      548.99      475.32     30.27 o 
   1  -3   2    19103.12    18717.67    500.29 o 
   2  -3   2      243.10      272.56     61.26 o 
   3  -3   2      663.35      738.49     41.03 o 
   4  -3   2      179.72      140.92     28.83 o 
   5  -3   2     1063.73      901.30     46.57 o 
   6  -3   2      880.88      929.91     45.06 o 
   7  -3   2      637.21      677.99     47.90 o 
   8  -3   2        2.01      -15.80     20.08 o 
   9  -3   2      374.63      352.74     29.05 o 
  10  -3   2       83.53       49.39     29.51 o 
  11  -3   2      541.47      540.73     59.10 o 
  12  -3   2      267.91      181.01     51.34 o 
 -12  -2   2      446.34      436.20     65.31 o 
 -11  -2   2       59.28       62.84     34.23 o 
 -10  -2   2       39.32       44.73     38.73 o 
  -9  -2   2       55.38       -0.13     41.73 o 
  -8  -2   2       59.72       55.67     20.16 o 
  -7  -2   2      120.05      116.02     17.80 o 
  -6  -2   2     6043.41     5970.79    186.73 o 
  -5  -2   2      981.09     1003.64     41.76 o 
  -4  -2   2     7148.22     7696.33    221.80 o 
  -3  -2   2        9.88       27.02     14.71 o 
  -2  -2   2    13011.72    12671.36    342.65 o 
  -1  -2   2      436.88      401.40     27.34 o 
   0  -2   2     2070.16     1823.84     85.23 o 
   1  -2   2     2420.44     2355.22     80.83 o 
   2  -2   2      152.02      154.70     18.68 o 
   3  -2   2     1487.96     1496.98     48.66 o 
   4  -2   2     2376.99     2164.40     59.49 o 
   5  -2   2      967.29      988.73     39.77 o 
   6  -2   2     3615.19     3653.25     92.36 o 
   7  -2   2      191.10      157.04     17.91 o 
   8  -2   2     2877.86     2975.92     90.90 o 
   9  -2   2      823.13      944.16     52.36 o 
  10  -2   2      597.06      597.35     48.95 o 
  11  -2   2       22.69       52.53     43.38 o 
  12  -2   2        8.12        0.73     30.51 o 
 -12  -1   2        1.13      -22.30     32.32 o 
 -11  -1   2      927.75      884.83    167.87 o 
 -10  -1   2       71.73       85.48     27.68 o 
  -9  -1   2      564.73      559.31     63.21 o 
  -8  -1   2       51.76       18.60     18.84 o 
  -7  -1   2     1682.94     1563.79     54.55 o 
  -6  -1   2        4.11       15.17     23.35 o 
  -5  -1   2     4843.22     5469.47    177.57 o 
  -4  -1   2      508.37      494.89     26.16 o 
  -3  -1   2      146.01      114.10     17.72 o 
  -2  -1   2       36.35       48.88      9.94 o 
   0  -1   2      171.83      132.74     18.17 o 
   1  -1   2      561.15      531.86     31.70 o 
   2  -1   2      820.50      854.04     32.01 o 
   3  -1   2     1836.57     1699.41     44.40 o 
   4  -1   2      450.88      408.89     18.79 o 
   5  -1   2    20233.18    20519.64    406.67 o 
   6  -1   2      790.35      747.95     33.86 o 
   7  -1   2      583.87      615.95     34.26 o 
   8  -1   2      307.87      301.02     31.83 o 
   9  -1   2      259.76      280.40     30.25 o 
  10  -1   2        9.47      -15.16     30.08 o 
  11  -1   2      922.04     1056.86    209.47 o 
  12  -1   2      213.18      252.50     57.35 o 
 -12   0   2      734.98      707.05     55.53 o 
 -11   0   2      194.20      159.97     42.03 o 
 -10   0   2      602.30      547.80     95.04 o 
  -9   0   2     1032.99     1015.14     56.04 o 
  -8   0   2       11.49      -20.64     20.64 o 
  -7   0   2       19.31       12.01     16.37 o 
  -6   0   2     9613.28     9653.63    209.61 o 
  -5   0   2     1172.35     1331.11     74.82 o 
  -4   0   2     8659.44     8191.03    235.69 o 
  -3   0   2      421.86      430.84     24.85 o 
  -2   0   2    11819.78    11744.07    325.41 o 
  -1   0   2        2.59       13.73      8.86 o 
   0   0   2     2376.55     2425.63     67.28 o 
   1   0   2     1592.67     1495.26     52.82 o 
   2   0   2     8606.88     8190.31    162.08 o 
   3   0   2        7.52        2.57      7.51 o 
   4   0   2     1324.21     1341.77     38.18 o 
   5   0   2      223.79      230.77     18.92 o 
   6   0   2     4331.67     4348.91    118.17 o 
   7   0   2     1033.64     1070.91     48.99 o 
   8   0   2       48.40       41.89     19.21 o 
   9   0   2       28.17       31.16     23.25 o 
  10   0   2      439.22      465.00     43.09 o 
  11   0   2       11.23      -24.65     26.41 o 
 -13   1   2      125.03       24.69     40.38 o 
 -12   1   2        1.23        5.39     30.27 o 
 -11   1   2      383.97      359.05     43.26 o 
 -10   1   2      237.38      194.14     29.32 o 
  -9   1   2     3028.61     3220.69    119.68 o 
  -8   1   2      945.34      914.89     51.81 o 
  -7   1   2     3160.99     2974.21    100.50 o 
  -6   1   2       22.03       24.06     18.16 o 
  -5   1   2      396.81      391.48     21.32 o 
  -4   1   2      220.63      232.47     16.33 o 
  -3   1   2    11315.62    10997.79    239.53 o 
  -2   1   2      249.82      253.98     47.90 o 
   0   1   2        8.31       15.91      7.66 o 
   1   1   2      344.03      401.21     20.12 o 
   2   1   2      333.91      342.16     25.38 o 
   3   1   2     4697.59     4769.53    177.21 o 
   4   1   2     1151.55     1155.16     39.34 o 
   5   1   2     6932.42     6921.86    177.26 o 
   6   1   2        1.24       16.48     21.02 o 
   7   1   2     2938.40     3022.19     93.69 o 
   8   1   2       20.94       42.93     18.01 o 
   9   1   2       12.31       28.61     20.17 o 
  10   1   2       69.88       45.26     22.38 o 
  11   1   2      398.64      415.79     54.49 o 
 -13   2   2       11.38       31.81     43.08 o 
 -12   2   2      920.52      907.48     68.85 o 
 -11   2   2      294.40      240.45     37.39 o 
 -10   2   2      741.55      768.98     78.38 o 
  -9   2   2        0.89       -5.97     23.75 o 
  -8   2   2      334.30      287.76     60.05 o 
  -7   2   2      791.02      751.24     51.96 o 
  -6   2   2    10472.09    10510.49    245.79 o 
  -5   2   2      493.75      490.00     24.91 o 
  -4   2   2     3239.04     3022.06     85.84 o 
  -3   2   2      405.93      420.05     18.19 o 
  -2   2   2     1086.70     1112.28     42.60 o 
  -1   2   2      124.38       76.71     36.18 o 
   0   2   2    18535.29    17880.91    325.20 o 
   1   2   2      688.16      683.53     34.25 o 
   2   2   2      342.48      303.62     38.14 o 
   3   2   2      122.72      138.25     16.96 o 
   4   2   2      961.14      954.86     43.71 o 
   5   2   2        7.31        7.01      9.38 o 
   6   2   2      244.19      219.29     24.32 o 
   7   2   2        7.03        4.50      8.49 o 
   8   2   2      175.12      162.47     22.45 o 
   9   2   2       94.91       82.87     22.54 o 
  10   2   2      654.28      688.14     47.93 o 
  11   2   2        0.75       17.71    104.48 o 
 -13   3   2      138.83      145.59     43.68 o 
 -12   3   2        2.62        1.60     32.85 o 
 -11   3   2      479.00      498.03     44.57 o 
 -10   3   2        0.17       -7.51     21.22 o 
  -9   3   2      732.83      745.01     40.28 o 
  -8   3   2      295.12      289.90     22.56 o 
  -7   3   2     1796.46     1929.70     85.05 o 
  -6   3   2       26.44       36.27     15.01 o 
  -5   3   2     1706.13     1663.00     56.28 o 
  -4   3   2      127.08      128.55     13.16 o 
  -3   3   2     6705.54     6948.25    207.01 o 
  -2   3   2      364.65      363.72     23.57 o 
  -1   3   2     5657.76     5728.79    129.04 o 
   0   3   2     1055.46     1068.25     29.00 o 
   1   3   2     2541.94     2470.99     60.35 o 
   2   3   2      166.38      168.75     30.03 o 
   3   3   2      147.48      177.49      8.55 o 
   4   3   2       34.68       40.43      9.01 o 
   5   3   2      456.87      438.41     21.42 o 
   6   3   2      193.88      170.35     19.07 o 
   7   3   2      375.50      392.10     26.43 o 
   8   3   2     1079.06     1009.76    113.83 o 
   9   3   2       34.70       38.91     17.89 o 
  10   3   2       42.16       47.74     74.76 o 
 -13   4   2       21.19       -2.43     43.37 o 
 -12   4   2      200.04      229.24     48.57 o 
 -11   4   2      174.34      181.99     52.54 o 
 -10   4   2     3935.74     4268.49    189.49 o 
  -9   4   2      248.34      230.65     34.08 o 
  -8   4   2        2.74       10.08     16.02 o 
  -7   4   2       17.94       39.61     17.22 o 
  -6   4   2       10.72        4.98     13.67 o 
  -5   4   2       26.44       20.17     36.03 o 
  -4   4   2     8241.18     8029.79    257.77 o 
  -3   4   2       28.93       28.72     15.69 o 
  -2   4   2     3142.77     3260.25     92.80 o 
  -1   4   2       45.30       39.46     22.67 o 
   0   4   2       20.87       23.72      8.28 o 
   1   4   2      196.62      205.84     15.01 o 
   2   4   2    10917.51    10570.48    217.92 o 
   3   4   2      259.39      294.12     33.78 o 
   4   4   2     5154.47     5093.96    122.03 o 
   5   4   2       57.96       37.90     29.87 o 
   6   4   2      460.07      434.31     23.80 o 
   7   4   2       75.44       81.83     25.22 o 
   8   4   2     1140.67     1124.95    100.01 o 
   9   4   2      229.15      246.75     22.89 o 
  10   4   2      298.06      279.23     98.78 o 
 -13   5   2      235.84      237.19     92.78 o 
 -12   5   2       37.92       36.90     43.84 o 
 -11   5   2      568.03      518.03     62.27 o 
 -10   5   2        4.00       27.65     36.07 o 
  -9   5   2     1070.25     1100.30     49.42 o 
  -8   5   2       31.47       29.78     18.47 o 
  -7   5   2     1971.77     1943.36    201.35 o 
  -6   5   2     1219.47     1230.04     52.43 o 
  -5   5   2     2166.53     2016.55    135.29 o 
  -4   5   2     1199.91     1180.05     93.60 o 
  -3   5   2      327.16      321.67     76.73 o 
  -2   5   2      342.51      340.25     20.92 o 
  -1   5   2     3631.28     3456.19     81.69 o 
   0   5   2      168.01      175.81     12.31 o 
   1   5   2     9222.24     8795.14    363.80 o 
   2   5   2      158.79      152.63      9.67 o 
   3   5   2       28.18       18.69      9.16 o 
   4   5   2      133.54      129.00     37.68 o 
   5   5   2      126.22      121.69     10.66 o 
   6   5   2       57.96       75.02     31.37 o 
   7   5   2     2172.69     2312.84    128.90 o 
   8   5   2      155.25      168.49     61.70 o 
   9   5   2      192.34      210.77     81.06 o 
 -13   6   2        0.17      -17.71     92.47 o 
 -12   6   2       33.93       61.94     45.33 o 
 -11   6   2      271.64      218.93     48.63 o 
 -10   6   2      737.88      750.58     46.63 o 
  -9   6   2      338.26      358.21     29.21 o 
  -8   6   2      719.61      734.07     94.60 o 
  -7   6   2      138.56      164.61     18.50 o 
  -6   6   2      909.49      934.71     60.07 o 
  -5   6   2      128.90      118.34     43.84 o 
  -4   6   2    40888.87    41990.71   1077.04 o 
  -3   6   2       40.23       35.16     34.38 o 
  -2   6   2     8691.33     8654.71    223.59 o 
  -1   6   2      781.03      780.39     29.19 o 
   0   6   2     1116.89     1170.05     39.36 o 
   1   6   2       13.04       28.61     12.01 o 
   2   6   2     9541.66    10207.76    242.10 o 
   3   6   2      158.18      169.22     21.47 o 
   4   6   2     2367.93     2515.95     70.87 o 
   5   6   2      122.67      160.00     11.89 o 
   6   6   2      233.62      230.29     48.34 o 
   7   6   2      146.97       65.75     48.04 o 
   8   6   2      388.54      413.16     71.16 o 
   9   6   2       22.17       -6.00     78.66 o 
 -13   7   2       50.48       96.07     75.36 o 
 -12   7   2      821.81      795.15     89.71 o 
 -11   7   2      405.22      391.20     41.04 o 
 -10   7   2      395.01      324.05     33.00 o 
  -9   7   2      749.16      787.30     48.55 o 
  -8   7   2      965.29      999.42     52.43 o 
  -7   7   2     2039.07     2212.87     81.19 o 
  -6   7   2      504.36      414.88     46.93 o 
  -5   7   2    14434.95    15125.83    453.65 o 
  -4   7   2       13.04       13.25     36.03 o 
  -3   7   2    10681.04    10871.34    249.88 o 
  -2   7   2       73.05       54.22     14.81 o 
  -1   7   2     1116.52     1074.18     37.76 o 
   0   7   2       33.32       30.98     11.53 o 
   1   7   2     4961.42     5053.34    129.29 o 
   2   7   2       49.73       43.36     21.17 o 
   3   7   2       21.44       25.12      8.85 o 
   4   7   2      113.69       84.26     25.22 o 
   5   7   2     1527.64     1510.07    148.99 o 
   6   7   2      289.72      261.22     51.34 o 
   7   7   2     1304.20     1312.22    115.03 o 
   8   7   2       34.57      122.49     71.45 o 
 -13   8   2       37.80       39.03     75.36 o 
 -12   8   2        0.98       -9.37     38.21 o 
 -11   8   2      171.12      200.18     35.41 o 
 -10   8   2     1176.64     1226.98    125.40 o 
  -9   8   2      380.42      379.30     34.90 o 
  -8   8   2      189.39      180.80     25.23 o 
  -7   8   2       77.78       68.66     29.28 o 
  -6   8   2      427.67      427.43     44.01 o 
  -5   8   2      390.86      404.97     43.84 o 
  -4   8   2      122.46      163.64     30.32 o 
  -3   8   2      465.51      457.06     31.11 o 
  -2   8   2      161.68      164.12     20.85 o 
  -1   8   2       84.28       63.61     19.46 o 
   0   8   2      443.72      422.42     39.79 o 
   1   8   2       94.96      116.73     17.71 o 
   2   8   2      621.13      652.19     58.11 o 
   3   8   2       65.99       91.21     22.67 o 
   4   8   2      477.09      529.86     24.31 o 
   5   8   2      201.86       65.75     50.74 o 
   6   8   2     1196.35     1207.36    106.62 o 
   7   8   2      118.18       33.03     59.75 o 
 -13   9   2       70.97      114.09    120.69 o 
 -12   9   2       16.09       36.42     52.69 o 
 -11   9   2      232.50      230.68     78.21 o 
 -10   9   2        7.62       -2.29     21.93 o 
  -9   9   2        9.79       15.70     25.87 o 
  -8   9   2      173.14      177.76     46.82 o 
  -7   9   2      409.26      312.61     45.09 o 
  -6   9   2       79.85       34.10     26.50 o 
  -5   9   2     4387.73     4445.86    324.89 o 
  -4   9   2      697.00      629.06     36.50 o 
  -3   9   2      307.71      293.26     24.30 o 
  -2   9   2       97.89      151.31     30.32 o 
  -1   9   2       42.50       35.36     17.95 o 
   0   9   2        4.32       -9.01     15.82 o 
   1   9   2      337.89      369.76     50.44 o 
   2   9   2       70.73       48.79     19.51 o 
   3   9   2     1005.06     1025.08     52.86 o 
   4   9   2        4.50      -48.46     75.36 o 
   5   9   2      284.80      186.15     62.75 o 
   6   9   2      100.67      108.38     53.74 o 
 -13  10   2        0.26        3.00     85.26 o 
 -12  10   2       24.52       -2.84     60.04 o 
 -11  10   2      242.44      259.03     48.34 o 
 -10  10   2      100.66       95.70     30.74 o 
  -9  10   2      143.23      151.45     70.86 o 
  -8  10   2      504.97      482.24     64.11 o 
  -7  10   2        4.53        0.00     33.02 o 
  -6  10   2     1114.51     1164.74     80.54 o 
  -5  10   2      595.67      555.48     57.81 o 
  -4  10   2      888.94      765.98     45.38 o 
  -3  10   2      374.90      377.48     34.53 o 
  -2  10   2      758.83      744.74     46.10 o 
  -1  10   2        1.31      -17.22     17.22 o 
   0  10   2     1025.00     1101.94    171.50 o 
   1  10   2      199.00      207.93     43.69 o 
   2  10   2      301.14      324.24     29.33 o 
   3  10   2      132.63      144.63     23.12 o 
   4  10   2      461.31      477.42     69.66 o 
   5  10   2       95.70       44.73     63.05 o 
   6  10   2      436.01      492.43     77.77 o 
 -12  11   2       85.50      -15.01     87.37 o 
 -11  11   2      259.23      251.64     50.47 o 
 -10  11   2      322.63      373.00     58.09 o 
  -9  11   2       71.30       95.70     52.15 o 
  -8  11   2        0.93      -12.48     37.41 o 
  -7  11   2      124.58      133.79     57.34 o 
  -6  11   2        0.20       -1.01     25.69 o 
  -5  11   2      301.54      369.78     37.88 o 
  -4  11   2     1345.50     1361.70     70.86 o 
  -3  11   2      595.37      594.86     47.30 o 
  -2  11   2        6.18        7.17     17.73 o 
  -1  11   2      147.57      129.99     31.37 o 
   0  11   2       67.60       51.04     29.87 o 
   1  11   2     1799.46     1909.85     99.59 o 
   2  11   2      244.18      283.27     44.59 o 
   3  11   2     1300.00     1369.54     66.29 o 
   4  11   2       26.73      228.77     89.47 o 
   5  11   2      101.14      122.49     71.45 o 
 -12  12   2        6.07       12.01     89.77 o 
 -11  12   2      103.62       54.09     41.06 o 
 -10  12   2       72.03       36.98     34.63 o 
  -9  12   2      265.10      285.42     72.36 o 
  -8  12   2      286.49      243.20     54.74 o 
  -7  12   2        3.34      -11.90     33.96 o 
  -6  12   2      716.55      710.93     54.36 o 
  -5  12   2      518.53      491.86     44.21 o 
  -4  12   2       73.10       62.71     25.37 o 
  -3  12   2       96.62      100.66     29.28 o 
  -2  12   2     1020.41     1170.15     70.45 o 
  -1  12   2        5.57       30.12     21.77 o 
   0  12   2      394.20      418.30     44.74 o 
   1  12   2      179.57      156.14     35.15 o 
   2  12   2        0.38      -23.87     23.87 o 
   3  12   2       10.70       41.73     68.75 o 
 -11  13   2       59.00      156.12     95.77 o 
 -10  13   2      126.50       65.75     78.06 o 
  -9  13   2      110.66      122.49     93.37 o 
  -8  13   2      104.87      147.98     55.18 o 
  -7  13   2        8.15       -4.61     31.66 o 
  -6  13   2       52.40       67.33     48.04 o 
  -5  13   2      393.62      384.59     68.61 o 
  -4  13   2      206.08      231.21     35.49 o 
  -3  13   2      503.59      427.27     42.68 o 
  -2  13   2       50.91       61.25     27.39 o 
  -1  13   2      100.72      110.11     32.88 o 
   0  13   2       16.02       35.76     35.88 o 
   1  13   2      282.08      336.42     48.19 o 
   2  13   2       28.11       69.35     84.06 o 
 -10  14   2        1.76      275.60    129.10 o 
  -9  14   2      148.08      186.15    113.49 o 
  -8  14   2      160.94      128.50     57.04 o 
  -7  14   2        9.78       30.02     42.03 o 
  -6  14   2      214.02      200.83     39.05 o 
  -5  14   2       28.80       69.65     41.82 o 
  -4  14   2       16.70       48.85     32.85 o 
  -3  14   2       59.15       50.90     35.88 o 
  -2  14   2        3.07      -19.19     35.88 o 
  -1  14   2        0.37       -9.16     29.93 o 
   0  14   2      145.03      128.50     44.73 o 
  -8  15   2       35.94      -36.33     51.64 o 
  -7  15   2        2.93       33.02     69.35 o 
  -6  15   2        5.55       -6.00     51.34 o 
  -5  15   2       12.87       21.39     48.04 o 
  -4  15   2        1.67       33.95     39.45 o 
  -3  15   2        2.78      -37.01     37.01 o 
  -2  15   2       18.10      -23.84     48.19 o 
   1 -15   3       64.99      198.15     78.66 o 
   2 -15   3        1.58       15.01     72.35 o 
   3 -15   3       44.32       65.75     69.35 o 
   4 -15   3      144.70       50.74     75.06 o 
   5 -15   3       36.62       99.37     80.76 o 
   6 -15   3        0.54      -21.32    114.38 o 
   7 -15   3        0.45        6.00     78.66 o 
  -1 -14   3       24.22       31.28     44.58 o 
   0 -14   3        0.27      -26.27     42.27 o 
   1 -14   3       25.62      -26.75     43.46 o 
   2 -14   3       26.49        8.20     51.04 o 
   3 -14   3        0.67      -10.79     22.54 o 
   4 -14   3      170.85      144.07     32.50 o 
   5 -14   3       10.18       44.73     44.73 o 
   6 -14   3       96.14      195.15     47.44 o 
   7 -14   3       23.74     -111.08    111.08 o 
   8 -14   3       73.76      141.41     75.66 o 
   9 -14   3        0.13      -36.33     90.37 o 
  -3 -13   3       26.53       11.58     40.38 o 
  -2 -13   3        0.91       -6.62     56.13 o 
  -1 -13   3      119.75      133.62     40.50 o 
   0 -13   3        6.28       -4.21     46.23 o 
   1 -13   3      150.73      145.68     44.19 o 
   2 -13   3     1200.39     1294.70     97.54 o 
   3 -13   3      487.62      495.74     40.88 o 
   4 -13   3      148.05      124.37     37.53 o 
   5 -13   3        0.17      -31.32     31.32 o 
   6 -13   3      167.25      102.69     33.33 o 
   7 -13   3       65.34       69.35     63.05 o 
   8 -13   3      261.11      252.51     83.47 o 
   9 -13   3      407.55      233.60    102.09 o 
  10 -13   3       45.97       23.55    160.47 o 
  -4 -12   3        4.35        9.53     29.49 o 
  -3 -12   3      136.64      129.68     36.09 o 
  -2 -12   3       90.97       42.14     38.14 o 
  -1 -12   3      953.94      941.36     82.73 o 
   0 -12   3       81.75       81.00     34.89 o 
   1 -12   3      189.53      192.07     40.60 o 
   2 -12   3       69.44       65.10     41.88 o 
   3 -12   3      259.13      242.94     30.33 o 
   4 -12   3      631.53      595.90     74.47 o 
   5 -12   3      474.61      489.10     43.74 o 
   6 -12   3      209.26      149.27     47.73 o 
   7 -12   3      238.28      261.52     52.32 o 
   8 -12   3      155.40      218.87     84.37 o 
   9 -12   3        0.03      -15.01     48.62 o 
  10 -12   3      254.48      285.60     72.36 o 
  -6 -11   3      268.31      239.06     48.34 o 
  -5 -11   3       24.99       20.52     37.68 o 
  -4 -11   3     1125.81     1260.32     82.44 o 
  -3 -11   3      551.96      538.06     42.33 o 
  -2 -11   3       18.53        4.17     19.59 o 
  -1 -11   3        1.28       -3.45     33.32 o 
   0 -11   3      572.40      477.30     50.71 o 
   1 -11   3       89.63      134.95     31.74 o 
   2 -11   3     1608.21     1639.11     71.87 o 
   3 -11   3      918.53     1061.35     56.62 o 
   4 -11   3       25.48       41.38     21.02 o 
   5 -11   3        6.77       -1.35     41.75 o 
   6 -11   3       15.48       23.85     38.11 o 
   7 -11   3      113.34      106.12     59.00 o 
   8 -11   3      297.23      296.12     52.51 o 
   9 -11   3      174.63      177.67     47.41 o 
  10 -11   3      140.20       88.98     58.55 o 
  11 -11   3        8.27       27.53     96.07 o 
  -7 -10   3      497.51      475.14     79.27 o 
  -6 -10   3      168.66      155.50     31.66 o 
  -5 -10   3      314.51      324.28     82.72 o 
  -4 -10   3       10.33       -7.01     22.43 o 
  -3 -10   3     1314.66     1287.06     63.72 o 
  -2 -10   3      145.60      140.33     52.99 o 
  -1 -10   3      645.66      635.61     61.11 o 
   0 -10   3      225.57      186.40     38.50 o 
   1 -10   3      221.33      228.46     37.87 o 
   2 -10   3        0.90       -3.54     18.54 o 
   3 -10   3      117.30      127.35     64.85 o 
   4 -10   3      220.93      242.93     49.84 o 
   5 -10   3      694.76      705.50     97.15 o 
   6 -10   3      232.07      192.74     38.70 o 
   7 -10   3      996.13      831.47    202.27 o 
   8 -10   3       43.10       36.11     36.09 o 
   9 -10   3        0.73       11.97     34.06 o 
  10 -10   3        0.29      -22.44     49.50 o 
  11 -10   3       12.62       31.84     52.85 o 
  -7  -9   3       69.87       66.25     41.73 o 
  -6  -9   3       16.68       37.73     24.17 o 
  -5  -9   3       56.59       49.90     26.21 o 
  -4  -9   3        7.25      -14.70     46.38 o 
  -3  -9   3       49.25       13.95     19.51 o 
  -2  -9   3       11.12       -5.33     22.52 o 
  -1  -9   3       94.20       84.02     25.79 o 
   0  -9   3      104.90      117.59     32.21 o 
   1  -9   3      197.15      183.64     18.41 o 
   2  -9   3      585.09      613.02     31.62 o 
   3  -9   3       55.28       41.82     38.88 o 
   4  -9   3     1031.39     1152.76     65.84 o 
   5  -9   3       43.29       65.06     53.59 o 
   6  -9   3       57.87       56.57     32.83 o 
   7  -9   3       34.14       72.83     36.99 o 
   8  -9   3        4.96      -35.42     40.38 o 
   9  -9   3       52.09       38.53     33.99 o 
  10  -9   3       96.29      179.18     79.11 o 
  11  -9   3      176.65      148.78     60.69 o 
  12  -9   3        7.02       33.99     69.71 o 
  -8  -8   3        0.28        0.17     31.08 o 
  -7  -8   3      525.22      490.78     80.47 o 
  -6  -8   3      194.94      193.72     30.46 o 
  -5  -8   3      196.84      189.58     22.93 o 
  -4  -8   3        3.72       39.65     18.82 o 
  -3  -8   3       24.59       16.12     17.22 o 
  -2  -8   3        7.65        6.78     13.91 o 
  -1  -8   3     1107.15     1214.73     69.54 o 
   0  -8   3     1454.05     1508.54     75.10 o 
   1  -8   3     6835.07     7367.63    265.72 o 
   2  -8   3      229.61      237.41     19.73 o 
   3  -8   3     1518.60     1634.96     73.16 o 
   4  -8   3       53.93       30.23     27.81 o 
   5  -8   3      497.12      558.44     51.16 o 
   6  -8   3     1152.05     1349.09     81.97 o 
   7  -8   3     1033.60     1127.17     76.14 o 
   8  -8   3      767.83      792.60     57.60 o 
   9  -8   3      452.70      318.35     71.31 o 
  10  -8   3      519.25      521.59     59.01 o 
  11  -8   3        0.55       12.64     45.18 o 
  12  -8   3      158.59      239.97    175.04 o 
  -9  -7   3       80.35       83.76     30.02 o 
  -8  -7   3      486.50      417.67     47.14 o 
  -7  -7   3       13.33       -6.00     27.32 o 
  -6  -7   3      119.34      116.49     27.32 o 
  -5  -7   3     1110.96     1123.52     52.85 o 
  -4  -7   3      914.73      887.19     50.02 o 
  -3  -7   3      288.94      288.98     24.43 o 
  -2  -7   3     4636.70     4497.05    128.97 o 
  -1  -7   3     1564.13     1666.76     49.46 o 
   0  -7   3      890.61      796.97     49.00 o 
   1  -7   3      456.15      498.33     24.17 o 
   2  -7   3       27.98       45.65     22.09 o 
   3  -7   3       68.88       59.04     28.06 o 
   4  -7   3     2086.42     2084.10     95.26 o 
   5  -7   3     3824.07     3840.96    177.81 o 
   6  -7   3     1613.18     1578.87    111.01 o 
   7  -7   3       14.65       42.28     22.94 o 
   8  -7   3       62.03       23.99     29.87 o 
   9  -7   3      141.75      180.86     35.40 o 
  10  -7   3      829.09      803.55    115.17 o 
  11  -7   3      273.02      374.85     73.41 o 
  12  -7   3      101.68      220.50    127.75 o 
 -10  -6   3      122.05       55.88     40.41 o 
  -9  -6   3        6.42       57.04     33.02 o 
  -8  -6   3       34.09       69.35     39.33 o 
  -7  -6   3      453.08      542.29     40.84 o 
  -6  -6   3      202.29      186.15     36.03 o 
  -5  -6   3     2708.57     2922.17    124.44 o 
  -4  -6   3      278.89      262.50     29.27 o 
  -3  -6   3     1159.37     1145.91     45.26 o 
  -2  -6   3      397.02      394.35     22.67 o 
  -1  -6   3     2927.51     2872.92     77.17 o 
   0  -6   3     1739.71     1562.83     67.17 o 
   1  -6   3     5493.15     5379.57    136.53 o 
   2  -6   3       96.92      101.91     28.13 o 
   3  -6   3     2260.88     2149.32     91.66 o 
   4  -6   3      769.67      719.39     43.12 o 
   5  -6   3     3484.17     3741.27    131.85 o 
   6  -6   3     2134.00     2271.42     84.05 o 
   7  -6   3     1485.09     1606.81     99.59 o 
   8  -6   3      226.85      217.95     31.32 o 
   9  -6   3     1098.56     1238.28     80.04 o 
  10  -6   3       15.68      -10.55     30.04 o 
  11  -6   3        2.99        9.33     32.72 o 
  12  -6   3      563.19      521.69     67.55 o 
 -10  -5   3      824.46      710.13    137.24 o 
  -9  -5   3      218.83      355.19     57.95 o 
  -8  -5   3     1540.05     1609.47    153.80 o 
  -7  -5   3      284.07      319.17     33.33 o 
  -6  -5   3        0.32       -6.00     21.02 o 
  -5  -5   3      107.23       80.76     23.72 o 
  -4  -5   3     1962.44     1894.92     80.94 o 
  -3  -5   3     1243.05     1276.99     55.18 o 
  -2  -5   3     4304.56     4067.32    105.96 o 
  -1  -5   3     2860.71     2833.45     77.67 o 
   0  -5   3      245.98      245.63     28.06 o 
   1  -5   3      183.36      153.83     23.25 o 
   2  -5   3     4910.76     4736.29    160.02 o 
   3  -5   3        1.57        7.11     22.31 o 
   4  -5   3     8989.27     9399.90    285.07 o 
   5  -5   3     1510.22     1555.82     62.20 o 
   6  -5   3     1880.27     2054.80     80.88 o 
   7  -5   3      999.23     1046.98     55.09 o 
   8  -5   3       27.54       10.51     25.46 o 
   9  -5   3       68.36       43.14     23.88 o 
  10  -5   3       87.60       62.36     54.04 o 
  11  -5   3      193.92      191.08     37.85 o 
  12  -5   3      160.40       77.27     46.38 o 
 -11  -4   3      194.88      165.47     38.48 o 
 -10  -4   3       51.84       35.78     32.78 o 
  -9  -4   3       20.35       33.96     25.32 o 
  -8  -4   3      257.38      282.84     36.93 o 
  -7  -4   3     1578.28     1557.36     82.31 o 
  -6  -4   3      355.72      324.89     29.73 o 
  -5  -4   3     2517.34     2695.84    108.22 o 
  -4  -4   3        0.94       11.61     20.26 o 
  -3  -4   3      104.42       77.20     22.43 o 
  -2  -4   3     1369.41     1383.73     59.79 o 
  -1  -4   3     2453.60     2412.42     74.90 o 
   0  -4   3     7146.75     6758.73    284.55 o 
   1  -4   3     1547.67     1421.21     58.43 o 
   2  -4   3      254.39      171.20     26.11 o 
   3  -4   3      110.26      155.41     48.04 o 
   4  -4   3      364.30      359.64     23.77 o 
   5  -4   3     2494.63     2722.10     82.45 o 
   6  -4   3     1014.65      948.57     51.11 o 
   7  -4   3      245.12      209.04     34.38 o 
   8  -4   3       11.14       20.60     21.25 o 
   9  -4   3     1151.96     1181.08     62.65 o 
  10  -4   3       28.68        0.80     24.49 o 
  11  -4   3        9.50        0.43     32.97 o 
  12  -4   3        1.97       -6.62     51.56 o 
 -11  -3   3        8.12        9.35     58.39 o 
 -10  -3   3      939.44      928.27     79.88 o 
  -9  -3   3       72.31       45.84     21.43 o 
  -8  -3   3      156.39      210.77     30.32 o 
  -7  -3   3      406.75      402.37     39.64 o 
  -6  -3   3       20.28        3.00     18.31 o 
  -5  -3   3      293.89      297.87     26.42 o 
  -4  -3   3     4551.80     4592.23    133.99 o 
  -3  -3   3       56.77       40.32     17.09 o 
  -2  -3   3     1679.33     1537.54     89.74 o 
  -1  -3   3     1217.41     1166.05     48.49 o 
   0  -3   3     4279.76     4126.81    127.09 o 
   1  -3   3     4359.08     4289.77    142.16 o 
   2  -3   3     1976.35     2155.30     77.36 o 
   3  -3   3       60.96       67.14     19.52 o 
   4  -3   3      595.48      606.49     29.16 o 
   5  -3   3     2744.17     2820.60     98.87 o 
   6  -3   3     1827.03     1747.40     70.29 o 
   7  -3   3      945.89     1034.88     45.75 o 
   8  -3   3     1032.36     1078.40     53.27 o 
   9  -3   3     1114.82     1142.17     56.73 o 
  10  -3   3        1.50      -25.37     25.37 o 
  11  -3   3      203.13      257.46     93.83 o 
  12  -3   3      325.16      300.04     67.71 o 
 -12  -2   3       79.33       33.63     34.97 o 
 -11  -2   3      790.02      834.36     62.20 o 
 -10  -2   3      183.65      125.57     31.07 o 
  -9  -2   3        3.56       23.39     31.37 o 
  -8  -2   3        1.05        6.62     39.03 o 
  -7  -2   3        3.18        6.00     18.01 o 
  -6  -2   3      131.72       93.07     24.32 o 
  -5  -2   3      955.18      853.42     41.75 o 
  -4  -2   3      248.86      305.68     26.72 o 
  -3  -2   3       68.93       54.44     19.36 o 
  -2  -2   3      405.90      376.52     25.59 o 
  -1  -2   3    12158.14    12026.04    320.87 o 
   0  -2   3       22.73       25.36      8.06 o 
   1  -2   3     1678.10     1611.81     58.87 o 
   2  -2   3     1063.08      965.09     36.28 o 
   3  -2   3     2734.08     2657.75     93.88 o 
   4  -2   3     1665.24     1608.10     55.66 o 
   5  -2   3     2733.29     2617.64     77.33 o 
   6  -2   3       84.73      120.45     18.08 o 
   7  -2   3     2553.56     2880.83     79.06 o 
   8  -2   3       18.51       25.48     23.87 o 
   9  -2   3       15.28        4.03     19.36 o 
  10  -2   3      407.31      427.88     40.16 o 
  11  -2   3      498.93      424.21     45.46 o 
  12  -2   3        5.22      -12.01     45.03 o 
 -12  -1   3      128.09       53.16     70.55 o 
 -11  -1   3       11.10       -1.65     33.81 o 
 -10  -1   3      580.02      636.72     45.84 o 
  -9  -1   3      188.52      199.64     27.45 o 
  -8  -1   3      602.98      629.77     89.19 o 
  -7  -1   3       11.11       45.23     17.32 o 
  -6  -1   3     3452.89     3186.33     94.93 o 
  -5  -1   3     1216.02     1328.63     55.89 o 
  -4  -1   3      197.38      207.78     23.72 o 
  -3  -1   3       84.90       77.76     18.31 o 
  -2  -1   3      148.52       97.10     16.67 o 
  -1  -1   3     1016.70     1023.76     38.41 o 
   0  -1   3    35584.97    35238.20    610.36 o 
   1  -1   3     1398.24     1440.98     43.78 o 
   2  -1   3       49.85       63.25     13.51 o 
   3  -1   3        2.27       16.43     10.72 o 
   4  -1   3       30.58       12.01     15.01 o 
   5  -1   3     2793.21     2776.35     83.90 o 
   6  -1   3     9798.44     9991.02    209.22 o 
   7  -1   3     1968.24     1987.28     70.76 o 
   8  -1   3     1897.43     2024.29     75.82 o 
   9  -1   3       28.98       23.18     18.75 o 
  10  -1   3        7.14       24.75     28.82 o 
  11  -1   3      389.33      345.10     44.46 o 
 -12   0   3      106.76       95.37     35.88 o 
 -11   0   3     2319.40     2236.60    116.89 o 
 -10   0   3       35.29       -4.23     25.20 o 
  -9   0   3       16.52       31.90     22.05 o 
  -8   0   3       34.81       27.81     34.23 o 
  -7   0   3       21.25       33.38     29.87 o 
  -6   0   3      299.07      416.06     28.97 o 
  -5   0   3    28947.59    29674.76    767.92 o 
  -4   0   3      229.31      244.37     23.57 o 
  -3   0   3     4428.59     4195.85    135.57 o 
  -2   0   3      231.66      198.20     18.62 o 
  -1   0   3     5687.46     5414.21    124.19 o 
   0   0   3      421.56      421.63     14.55 o 
   1   0   3    34497.59    33717.48    537.02 o 
   2   0   3     1599.67     1488.06     41.88 o 
   3   0   3      686.82      526.25     21.20 o 
   4   0   3     1381.02     1424.32     43.88 o 
   5   0   3      554.73      511.75     38.44 o 
   6   0   3      383.80      382.10     23.63 o 
   7   0   3      394.57      420.21     27.57 o 
   8   0   3      364.46      345.60     29.86 o 
   9   0   3      250.69      219.07     26.87 o 
  10   0   3      188.12      172.85     37.68 o 
  11   0   3      773.40      654.94     84.08 o 
 -13   1   3      181.17      207.61     50.59 o 
 -12   1   3      423.08      292.94     42.51 o 
 -11   1   3       34.70       32.60     36.03 o 
 -10   1   3      253.26      215.86     30.64 o 
  -9   1   3      223.74      245.34     30.44 o 
  -8   1   3      693.44      708.41     51.05 o 
  -7   1   3      437.26      412.19     24.44 o 
  -6   1   3    17366.90    18430.64    397.94 o 
  -5   1   3      215.94      238.81     16.72 o 
  -4   1   3      250.59      269.29     46.84 o 
  -3   1   3     1235.71     1188.98     45.11 o 
  -2   1   3     1071.60      935.74     33.53 o 
  -1   1   3      937.06      886.94     19.69 o 
   0   1   3    15308.23    14445.43    219.02 o 
   1   1   3       30.86       45.83     12.01 o 
   2   1   3     6795.78     6599.10    135.56 o 
   3   1   3        5.94        7.53      6.47 o 
   4   1   3     1227.61     1283.48     42.41 o 
   5   1   3      184.79      174.77     15.99 o 
   6   1   3     8736.10     8865.55    229.47 o 
   7   1   3       74.90       79.64     15.16 o 
   8   1   3      227.81      173.25     19.04 o 
   9   1   3       62.96       91.30     21.68 o 
  10   1   3      164.83      115.42     24.44 o 
  11   1   3        9.21      -59.74     74.46 o 
 -13   2   3       46.09       41.56     53.89 o 
 -12   2   3      113.61       83.44     35.58 o 
 -11   2   3     1812.67     1836.74    100.25 o 
 -10   2   3       19.42       65.41     43.53 o 
  -9   2   3      484.12      536.46     38.35 o 
  -8   2   3      182.70      206.04     27.85 o 
  -7   2   3       10.41       19.91     13.87 o 
  -6   2   3      368.06      370.01     24.40 o 
  -5   2   3     3962.76     3651.72    101.77 o 
  -4   2   3       68.20       56.89     16.36 o 
  -3   2   3      659.60      683.62     34.41 o 
  -2   2   3     5503.65     5251.46    123.71 o 
  -1   2   3     1922.45     1825.30     40.63 o 
   0   2   3      397.35      377.76     12.17 o 
   1   2   3     7922.92     7655.36    144.26 o 
   2   2   3        7.57      -21.32     21.32 o 
   3   2   3     3196.60     2907.19     82.74 o 
   4   2   3      174.46      183.13      8.38 o 
   5   2   3     5092.27     5078.54    127.22 o 
   6   2   3      119.02       96.33     11.25 o 
   7   2   3       26.31       33.20     12.63 o 
   8   2   3      200.32      205.46     19.51 o 
   9   2   3      118.37      102.37     67.25 o 
  10   2   3        7.87      144.11    105.08 o 
 -13   3   3       54.80       25.25     36.75 o 
 -12   3   3      787.83      826.55    118.02 o 
 -11   3   3       31.67       26.06     49.39 o 
 -10   3   3     1057.16     1014.94     55.50 o 
  -9   3   3       51.36       35.29     22.12 o 
  -8   3   3     2981.23     3118.04    111.89 o 
  -7   3   3        9.39        7.88     15.68 o 
  -6   3   3     4425.16     4524.26    150.26 o 
  -5   3   3       32.08       56.91     24.53 o 
  -4   3   3     1695.81     1772.06     73.35 o 
  -3   3   3      280.89      305.17     27.33 o 
  -2   3   3     1835.68     2018.47     76.70 o 
  -1   3   3     3158.74     2995.21     69.21 o 
   0   3   3     2455.16     2298.73     49.23 o 
   1   3   3        0.50        6.00      3.00 o 
   2   3   3       54.65       54.04     21.02 o 
   3   3   3        8.00      -21.32     21.32 o 
   4   3   3      620.86      539.97     56.16 o 
   5   3   3        5.11       23.04      5.92 o 
   6   3   3       98.16      109.96     17.86 o 
   7   3   3      323.30      284.82     19.80 o 
   8   3   3      108.48      127.43     14.63 o 
   9   3   3      139.57      173.05     20.89 o 
  10   3   3      310.39      324.87     98.78 o 
 -13   4   3        4.43      -10.28     46.47 o 
 -12   4   3       11.47        4.59     40.23 o 
 -11   4   3      598.04      628.41     66.05 o 
 -10   4   3       12.04       61.40     35.87 o 
  -9   4   3      359.94      313.34     45.45 o 
  -8   4   3        3.87      -13.70     51.04 o 
  -7   4   3     3073.30     3174.56    126.36 o 
  -6   4   3      293.99      273.95     17.82 o 
  -5   4   3       68.36       74.27      8.10 o 
  -4   4   3      482.93      493.09     37.84 o 
  -3   4   3      174.70       98.79     26.50 o 
  -2   4   3        0.42       -8.90     13.66 o 
  -1   4   3     4181.96     3870.34     91.37 o 
   0   4   3      265.85      244.57     13.81 o 
   1   4   3        4.66       16.36      4.25 o 
   2   4   3      136.57      116.50     23.72 o 
   3   4   3     1798.76     1596.94     83.24 o 
   4   4   3      608.83      654.98     47.75 o 
   5   4   3     8633.42     8925.62    508.39 o 
   6   4   3      274.00      311.36     63.95 o 
   7   4   3      127.57      153.42     62.45 o 
   8   4   3        6.81      -80.76     80.76 o 
   9   4   3       59.37       54.04     71.75 o 
 -13   5   3        9.03       75.06     90.07 o 
 -12   5   3      415.26      470.50     60.16 o 
 -11   5   3      509.37      504.52     63.40 o 
 -10   5   3      329.52      382.76     43.09 o 
  -9   5   3       38.34       39.53     30.40 o 
  -8   5   3      770.45      833.10     38.93 o 
  -7   5   3      115.37      111.84     33.03 o 
  -6   5   3     3523.02     3718.47    111.34 o 
  -5   5   3     2562.51     2447.53    104.17 o 
  -4   5   3     8850.68     8910.98    260.29 o 
  -3   5   3       49.32       65.00     21.68 o 
  -2   5   3      281.01      321.20     75.97 o 
  -1   5   3      110.71       94.02     18.16 o 
   0   5   3     5436.24     5397.17    113.55 o 
   1   5   3      156.18      153.42     10.51 o 
   2   5   3     7772.57     8188.63    347.94 o 
   3   5   3     1859.22     1894.35    100.07 o 
   4   5   3     1146.59     1348.39     84.41 o 
   5   5   3       57.82       41.73     32.72 o 
   6   5   3      371.61      387.04     60.35 o 
   7   5   3      221.95      225.48     44.44 o 
   8   5   3      947.88      999.74    100.60 o 
   9   5   3      166.21       80.76     54.04 o 
 -13   6   3       60.11        3.00     66.95 o 
 -12   6   3      237.94      160.28     52.39 o 
 -11   6   3       56.42       86.51     38.97 o 
 -10   6   3      165.52      112.91     41.97 o 
  -9   6   3     3175.73     3422.00    142.79 o 
  -8   6   3      459.25      464.27     30.07 o 
  -7   6   3     1570.40     1544.12     65.12 o 
  -6   6   3     1419.76     1355.58     64.82 o 
  -5   6   3     1653.07     1694.57     79.56 o 
  -4   6   3       53.64       35.45     30.02 o 
  -3   6   3     4207.24     4129.72    127.08 o 
  -2   6   3       13.28       30.43     14.56 o 
  -1   6   3     5897.23     5960.00    134.02 o 
   0   6   3      460.81      424.49     29.58 o 
   1   6   3      142.59      114.15     18.16 o 
   2   6   3       62.20       70.39      8.86 o 
   3   6   3     2010.84     2050.29    149.05 o 
   4   6   3     1177.51     1234.22     84.70 o 
   5   6   3      124.52      180.14     39.63 o 
   6   6   3       17.70       57.04     44.73 o 
   7   6   3       54.60       -6.00     42.33 o 
   8   6   3       35.30      -23.72     54.04 o 
 -13   7   3        0.96      132.40     80.76 o 
 -12   7   3      394.05      315.72     58.77 o 
 -11   7   3       60.54       30.21     50.74 o 
 -10   7   3      414.05      440.49     32.78 o 
  -9   7   3      291.63      332.38     27.92 o 
  -8   7   3      425.85      372.49     32.94 o 
  -7   7   3       80.03      103.79     52.54 o 
  -6   7   3     2282.11     2350.63    107.14 o 
  -5   7   3     1101.15     1034.84     60.96 o 
  -4   7   3     2046.63     2044.31     99.99 o 
  -3   7   3      321.47      272.39     23.44 o 
  -2   7   3     6452.53     6662.97    172.18 o 
  -1   7   3      524.65      543.67     24.41 o 
   0   7   3     5039.88     5310.08    121.45 o 
   1   7   3      100.14       69.83     14.86 o 
   2   7   3     2738.26     2880.14     83.42 o 
   3   7   3        3.27       44.73     38.73 o 
   4   7   3        6.63       30.02     36.03 o 
   5   7   3      393.04      420.07     62.76 o 
   6   7   3      305.18      207.77     50.44 o 
   7   7   3       43.36       96.07     53.74 o 
   8   7   3      272.30      252.51     74.76 o 
 -13   8   3        9.19      -72.05     78.06 o 
 -12   8   3       62.48      126.10     99.68 o 
 -11   8   3        0.16      -16.07     32.87 o 
 -10   8   3      528.33      520.09     39.44 o 
  -9   8   3     1553.00     1540.17     77.97 o 
  -8   8   3       98.31       63.08     16.63 o 
  -7   8   3       29.67       42.18     27.81 o 
  -6   8   3      266.11      226.31     39.03 o 
  -5   8   3       15.57       26.94     24.46 o 
  -4   8   3      358.34      382.92     32.15 o 
  -3   8   3     3357.03     3358.14    108.10 o 
  -2   8   3       27.78       35.17     17.64 o 
  -1   8   3      321.48      304.52     43.99 o 
   0   8   3      207.51      192.30     23.42 o 
   1   8   3      348.11      329.36     21.02 o 
   2   8   3       29.65        8.34      9.38 o 
   3   8   3        3.77       -3.00     39.63 o 
   4   8   3       10.20      126.09     50.44 o 
   5   8   3      283.20      222.19     47.44 o 
   6   8   3       92.69      122.49     53.44 o 
   7   8   3      321.98      266.62     60.95 o 
 -13   9   3       68.93       47.74     81.06 o 
 -12   9   3        2.26       -8.15     39.43 o 
 -11   9   3       35.90       23.55     28.80 o 
 -10   9   3      457.12      485.04     40.85 o 
  -9   9   3       46.74       50.65     34.53 o 
  -8   9   3        0.72       33.28     41.88 o 
  -7   9   3       20.12       29.70     47.74 o 
  -6   9   3     1743.72     1670.01     96.56 o 
  -5   9   3       76.61       59.12     30.02 o 
  -4   9   3      913.43      918.49     49.13 o 
  -3   9   3        8.09        6.00     21.23 o 
  -2   9   3      680.36      660.98     37.85 o 
  -1   9   3       82.35       76.88     18.82 o 
   0   9   3       20.58        0.03     35.88 o 
   1   9   3      114.26       89.41     21.02 o 
   2   9   3      993.28     1063.44     42.07 o 
   3   9   3       16.36       25.24     11.69 o 
   4   9   3      226.93      309.25     65.45 o 
   5   9   3      103.34       93.07     47.44 o 
   6   9   3       15.69       -6.00     51.34 o 
 -13  10   3       28.59       17.71     80.46 o 
 -12  10   3       56.13      -86.77    102.08 o 
 -11  10   3       11.33       -2.10     52.54 o 
 -10  10   3        2.98       16.75     26.24 o 
  -9  10   3      268.02      221.80     33.25 o 
  -8  10   3        3.80       -3.76     27.31 o 
  -7  10   3      729.42      652.42     76.58 o 
  -6  10   3        2.92       26.58     37.38 o 
  -5  10   3     4775.73     4859.42    181.84 o 
  -4  10   3       61.40       45.89     20.46 o 
  -3  10   3       17.79       43.83     23.55 o 
  -2  10   3       11.66       -4.74     20.08 o 
  -1  10   3      929.19      892.54     87.55 o 
   0  10   3      129.77      109.83     40.68 o 
   1  10   3     1460.76     1427.15     62.48 o 
   2  10   3       73.05       41.11     13.68 o 
   3  10   3      148.66      106.86     40.38 o 
   4  10   3      172.86      225.48     69.05 o 
   5  10   3      600.25      605.36     86.18 o 
 -12  11   3      128.90       30.02     90.07 o 
 -11  11   3        0.65      -21.76     26.21 o 
 -10  11   3      368.77      397.09     49.94 o 
  -9  11   3      313.60      304.78     53.40 o 
  -8  11   3       74.10      118.86     44.43 o 
  -7  11   3        0.24       15.04     35.87 o 
  -6  11   3      553.83      526.53     74.77 o 
  -5  11   3       87.67       77.06     26.94 o 
  -4  11   3       61.51       57.04     31.12 o 
  -3  11   3      162.20      168.83     26.25 o 
  -2  11   3      907.78      999.76     57.00 o 
  -1  11   3       22.09       59.60     33.02 o 
   0  11   3        9.55       18.90     20.89 o 
   1  11   3       27.78       10.76     21.02 o 
   2  11   3      704.82      662.84     74.17 o 
   3  11   3       43.61       77.76     60.05 o 
   4  11   3     1127.89     1073.96    136.35 o 
 -12  12   3       35.15       44.73     83.46 o 
 -11  12   3       60.06       17.71     74.46 o 
 -10  12   3      105.05       23.24     37.15 o 
  -9  12   3      134.07      155.38     67.70 o 
  -8  12   3      221.80      400.06     72.81 o 
  -7  12   3     2171.94     2229.92    116.79 o 
  -6  12   3      283.96      305.87     44.74 o 
  -5  12   3       59.42      143.43     33.85 o 
  -4  12   3       54.30       14.46     28.76 o 
  -3  12   3      237.10      273.51     84.82 o 
  -2  12   3      234.93      212.57     30.70 o 
  -1  12   3      745.38      734.07     49.32 o 
   0  12   3       51.24       36.57     26.72 o 
   1  12   3      471.13      437.45     36.93 o 
   2  12   3       11.78       50.74     86.76 o 
   3  12   3       34.86       86.76     71.45 o 
 -11  13   3       21.66      -15.01    120.69 o 
 -10  13   3      199.23       89.77     84.07 o 
  -9  13   3      305.71      284.94     87.07 o 
  -8  13   3      196.31      149.19     40.59 o 
  -7  13   3       23.58       36.33     35.20 o 
  -6  13   3        0.11       27.18     35.64 o 
  -5  13   3        3.63       -9.68     53.89 o 
  -4  13   3      600.51      584.82    104.35 o 
  -3  13   3      184.07      191.81     34.48 o 
  -2  13   3       52.85       12.26     40.53 o 
  -1  13   3        0.04      -47.93     49.54 o 
   0  13   3        8.98       33.43     30.03 o 
   1  13   3       26.60       15.01     57.04 o 
   2  13   3       69.89      114.09     75.06 o 
 -10  14   3        6.10      183.14     90.37 o 
  -9  14   3       34.53      114.09     53.74 o 
  -8  14   3      159.28      156.12     60.35 o 
  -7  14   3        6.98       56.23     38.19 o 
  -6  14   3        1.59       16.69     40.24 o 
  -5  14   3       29.63       -2.49     34.80 o 
  -4  14   3       65.02      -11.88     40.55 o 
  -3  14   3        6.13      -22.79     29.92 o 
  -2  14   3        9.59        8.55     34.68 o 
  -1  14   3      139.14      125.57     47.62 o 
  -8  15   3       66.72      174.43     60.65 o 
  -7  15   3        3.72       96.07     72.05 o 
  -6  15   3        2.13        0.00     30.02 o 
  -5  15   3      108.64       52.85     55.54 o 
  -4  15   3       27.29       56.59     39.45 o 
  -3  15   3       25.41       69.26     36.74 o 
  -2  15   3       70.07       33.03     51.04 o 
   1 -15   4       37.51      -41.73    110.48 o 
   2 -15   4       17.07       17.71    110.48 o 
   3 -15   4       53.33      114.09     75.06 o 
   4 -15   4        1.82       15.01     84.36 o 
   5 -15   4      132.32      256.10     96.37 o 
   6 -15   4       16.49      -33.02    114.08 o 
  -1 -14   4       18.42      109.54     50.29 o 
   0 -14   4      453.49      474.51     66.66 o 
   1 -14   4       25.93      -14.94     53.11 o 
   2 -14   4        5.02      -51.96     51.96 o 
   3 -14   4        0.52      -15.01     93.37 o 
   4 -14   4        0.43        9.01     27.02 o 
   5 -14   4      169.53       99.38     48.04 o 
   6 -14   4      125.39      116.49     35.43 o 
   7 -14   4       77.59       36.33    105.68 o 
   8 -14   4        0.37       80.76     89.47 o 
  -3 -13   4       57.94       19.92     29.87 o 
  -2 -13   4      217.61      142.86     52.15 o 
  -1 -13   4      404.96      427.78     74.91 o 
   0 -13   4        7.53       14.57     45.41 o 
   1 -13   4      519.54      518.33     69.82 o 
   2 -13   4       33.67       28.63     49.39 o 
   3 -13   4      388.21      348.06     36.69 o 
   4 -13   4      422.18      370.61     41.83 o 
   5 -13   4       28.37       68.57     44.12 o 
   6 -13   4        0.37      -87.06     87.06 o 
   7 -13   4      187.42       54.04     78.06 o 
   8 -13   4       67.96      -21.32     72.05 o 
   9 -13   4       97.57       44.73     93.07 o 
  -4 -12   4       22.31       26.09     27.95 o 
  -3 -12   4       40.30       22.95     42.82 o 
  -2 -12   4      878.07      860.61     74.44 o 
  -1 -12   4      578.57      548.95     60.81 o 
   0 -12   4      490.93      583.25     66.76 o 
   1 -12   4       92.53      100.41     43.47 o 
   2 -12   4      692.28      708.82    173.87 o 
   3 -12   4        0.11       10.77     22.52 o 
   4 -12   4       15.14       28.62     24.17 o 
   5 -12   4     1058.83     1078.85     91.09 o 
   6 -12   4      716.14      605.72     70.44 o 
   7 -12   4       69.71       57.04     66.35 o 
   8 -12   4       94.05      150.72     75.36 o 
   9 -12   4        0.32       53.35     55.95 o 
  10 -12   4        3.66       59.74    119.49 o 
  -6 -11   4      128.17       93.89     47.94 o 
  -5 -11   4      326.90      344.86     42.19 o 
  -4 -11   4      158.79      186.79    103.88 o 
  -3 -11   4      705.52      773.15     51.65 o 
  -2 -11   4      216.91      227.08     45.48 o 
  -1 -11   4        2.06       34.53     31.84 o 
   0 -11   4       87.98       16.22     35.20 o 
   1 -11   4      257.01      287.54     44.16 o 
   2 -11   4      135.41      126.42     31.83 o 
   3 -11   4        6.72       15.24     16.74 o 
   4 -11   4      760.57      749.62     49.83 o 
   5 -11   4       27.39       49.09     38.07 o 
   6 -11   4      402.54      417.57     56.11 o 
   7 -11   4       23.75      -35.42     41.43 o 
   8 -11   4       20.97       14.40     52.54 o 
   9 -11   4       82.89       13.10     42.42 o 
  10 -11   4       87.06       93.38     51.28 o 
  -7 -10   4      188.77      125.49     42.14 o 
  -6 -10   4      464.02      414.12     47.37 o 
  -5 -10   4       95.16       58.46     32.04 o 
  -4 -10   4        6.03      -25.52     25.52 o 
  -3 -10   4      249.16      239.17     29.06 o 
  -2 -10   4      365.96      401.81     94.28 o 
  -1 -10   4     1226.23     1281.19     81.66 o 
   0 -10   4     1706.12     1726.27     96.54 o 
   1 -10   4       22.97       49.23     29.61 o 
   2 -10   4       14.76       13.32     14.21 o 
   3 -10   4      261.79      235.76     23.42 o 
   4 -10   4     1341.50     1401.48     95.37 o 
   5 -10   4      342.59      326.27     46.46 o 
   6 -10   4      342.15      355.30     53.52 o 
   7 -10   4       39.87       30.28     39.18 o 
   8 -10   4       91.29        2.58     35.64 o 
   9 -10   4      135.81      126.45     41.88 o 
  10 -10   4       42.74       42.47     45.44 o 
  11 -10   4      143.52      106.22     88.57 o 
  -7  -9   4        3.53       15.19     27.99 o 
  -6  -9   4      149.17      119.68     46.54 o 
  -5  -9   4       47.37       57.22     24.98 o 
  -4  -9   4      102.98      128.34    100.88 o 
  -3  -9   4     1525.95     1691.26     73.07 o 
  -2  -9   4     1613.05     1619.75     64.66 o 
  -1  -9   4      199.50      139.04     32.27 o 
   0  -9   4       40.56       68.56     30.69 o 
   1  -9   4      299.63      366.47     46.50 o 
   2  -9   4       21.62       20.34     11.22 o 
   3  -9   4      503.22      489.04     46.03 o 
   4  -9   4      770.51      878.55     61.94 o 
   5  -9   4      532.57      622.03     87.23 o 
   6  -9   4      221.26      230.27     84.22 o 
   7  -9   4      176.77      244.84     43.21 o 
   8  -9   4      393.13      368.73     42.72 o 
   9  -9   4       72.57      110.42     42.33 o 
  10  -9   4      400.35      314.30     50.97 o 
  11  -9   4       87.90       72.36    102.23 o 
  -8  -8   4      177.31      186.15     50.74 o 
  -7  -8   4      387.91      345.90     49.42 o 
  -6  -8   4      504.62      514.67     47.14 o 
  -5  -8   4      313.70      327.26     30.73 o 
  -4  -8   4      877.89      900.09     49.32 o 
  -3  -8   4        4.29        5.01     14.07 o 
  -2  -8   4       17.10       35.77     22.82 o 
  -1  -8   4      416.35      478.12     52.25 o 
   0  -8   4      786.94      795.35     54.55 o 
   1  -8   4      204.52      197.77     37.08 o 
   2  -8   4      777.12      780.40     54.66 o 
   3  -8   4     1906.58     1957.19    114.04 o 
   4  -8   4     1373.79     1472.75    128.13 o 
   5  -8   4        0.83       16.42     28.57 o 
   6  -8   4      121.39      134.67     37.22 o 
   7  -8   4      154.28      187.00     35.13 o 
   8  -8   4      760.98      728.76     55.77 o 
   9  -8   4     1014.80     1033.58     95.20 o 
  10  -8   4       58.32       34.43     34.06 o 
  11  -8   4        0.65       11.35     26.60 o 
  -9  -7   4      646.38      565.73     62.46 o 
  -8  -7   4      298.46      228.79     36.33 o 
  -7  -7   4     1513.08     1459.24     88.01 o 
  -6  -7   4        0.52       21.32     24.32 o 
  -5  -7   4      107.14       85.90     28.37 o 
  -4  -7   4       38.45       56.30     21.37 o 
  -3  -7   4     2546.55     2683.98    157.05 o 
  -2  -7   4      235.88      277.97     40.83 o 
  -1  -7   4     7286.29     7732.06    234.86 o 
   0  -7   4      264.33      270.96     28.91 o 
   1  -7   4      412.08      442.51     32.73 o 
   2  -7   4      173.90      179.01     33.47 o 
   3  -7   4     6391.57     6886.89    225.18 o 
   4  -7   4     3192.53     3500.65    136.65 o 
   5  -7   4     8583.50     9029.28    316.23 o 
   6  -7   4      891.22      955.73     55.73 o 
   7  -7   4      280.23      270.40     44.44 o 
   8  -7   4        2.71        2.80     26.57 o 
   9  -7   4        9.22      -38.13     60.04 o 
  10  -7   4      711.54      702.66     79.43 o 
  11  -7   4      183.33      170.01     48.22 o 
  12  -7   4      150.74      204.46     81.36 o 
 -10  -6   4      116.37       47.74     35.43 o 
  -9  -6   4        4.05       12.01     30.02 o 
  -8  -6   4       12.45       93.07     36.03 o 
  -7  -6   4       12.57       30.02     27.02 o 
  -6  -6   4      754.11      781.11     51.95 o 
  -5  -6   4       57.35       95.25     20.16 o 
  -4  -6   4     2293.60     2455.93    116.91 o 
  -3  -6   4      250.15      241.73     28.84 o 
  -2  -6   4      181.62      208.73     26.87 o 
  -1  -6   4        8.53       22.37     22.60 o 
   0  -6   4     4964.43     4978.87    228.10 o 
   1  -6   4     3646.60     3823.46    141.42 o 
   2  -6   4     6659.36     7003.09    215.77 o 
   3  -6   4     1504.14     1609.95     78.11 o 
   4  -6   4      631.59      610.08     41.99 o 
   5  -6   4       30.93       69.02     48.19 o 
   6  -6   4      365.16      315.72     35.37 o 
   7  -6   4     1026.70     1108.01     57.99 o 
   8  -6   4      287.13      281.63     36.39 o 
   9  -6   4      217.53      226.17     36.58 o 
  10  -6   4      186.21      117.49     32.04 o 
  11  -6   4        1.92       61.30     36.03 o 
  12  -6   4       40.15      -20.61     32.87 o 
 -10  -5   4        1.20       74.40     49.24 o 
  -9  -5   4      669.60      700.57     66.66 o 
  -8  -5   4      141.24      137.51     36.03 o 
  -7  -5   4      893.59      982.66     65.17 o 
  -6  -5   4      256.09      299.95     36.03 o 
  -5  -5   4      497.91      478.06     36.03 o 
  -4  -5   4      153.61      158.61     26.71 o 
  -3  -5   4     5664.93     5834.01    180.67 o 
  -2  -5   4      564.26      555.65     52.56 o 
  -1  -5   4    19421.62    19586.84    570.93 o 
   0  -5   4      909.28      893.13     48.46 o 
   1  -5   4      595.84      610.92     40.24 o 
   2  -5   4     3845.75     4190.88    150.68 o 
   3  -5   4      344.63      354.39     30.47 o 
   4  -5   4     1894.79     2058.30    114.81 o 
   5  -5   4     3627.95     3745.77    135.05 o 
   6  -5   4      541.84      493.38     64.41 o 
   7  -5   4      410.35      416.25     37.61 o 
   8  -5   4        1.07       21.21     25.34 o 
   9  -5   4       53.60       45.89     27.57 o 
  10  -5   4       55.05       21.99     30.82 o 
  11  -5   4      529.00      506.94     55.16 o 
  12  -5   4       41.74       64.81     46.49 o 
 -11  -4   4        0.06      -30.81     30.81 o 
 -10  -4   4      437.00      400.35     75.97 o 
  -9  -4   4       19.44       69.35     39.33 o 
  -8  -4   4      125.79       99.38     30.62 o 
  -7  -4   4       92.60      132.40     26.42 o 
  -6  -4   4     2524.92     2434.57    102.79 o 
  -5  -4   4     1491.33     1587.85     82.92 o 
  -4  -4   4     1788.44     2031.42     80.18 o 
  -3  -4   4      101.08       97.94     21.34 o 
  -2  -4   4      668.72      713.43     44.38 o 
  -1  -4   4      597.26      573.50     34.50 o 
   0  -4   4      288.07      174.45     24.73 o 
   1  -4   4       65.67       32.00     22.52 o 
   2  -4   4      244.58      179.35     25.61 o 
   3  -4   4      242.31      188.08     57.20 o 
   4  -4   4     6151.11     6555.86    172.38 o 
   5  -4   4      597.69      649.32     34.03 o 
   6  -4   4      262.60      278.71     42.19 o 
   7  -4   4        3.06       -8.84     21.51 o 
   8  -4   4      310.67      310.45     33.26 o 
   9  -4   4      107.84      101.28     27.70 o 
  10  -4   4      750.18      730.16    165.31 o 
  11  -4   4      114.28       53.87     36.09 o 
  12  -4   4        2.62       31.52     44.58 o 
 -11  -3   4        0.07        7.93     26.83 o 
 -10  -3   4       77.64       40.14     26.85 o 
  -9  -3   4       20.78        3.00     36.63 o 
  -8  -3   4       24.09       33.02     36.03 o 
  -7  -3   4     1124.61     1324.32     67.88 o 
  -6  -3   4     2192.82     2418.14    113.30 o 
  -5  -3   4      408.92      529.71     37.84 o 
  -4  -3   4       46.94       39.21     18.07 o 
  -3  -3   4      291.95      350.34     88.58 o 
  -2  -3   4      443.25      492.31     32.44 o 
  -1  -3   4     1380.19     1186.85     38.12 o 
   0  -3   4     3707.05     3656.89     87.14 o 
   1  -3   4      791.60      759.01     42.15 o 
   2  -3   4      825.72      860.08     48.07 o 
   3  -3   4        1.79      -32.70     37.38 o 
   4  -3   4     2331.78     2496.39     72.43 o 
   5  -3   4     1193.24     1179.40     54.19 o 
   6  -3   4      752.12      780.66     54.36 o 
   7  -3   4     1410.13     1415.26     63.12 o 
   8  -3   4      159.38      156.37     23.51 o 
   9  -3   4      392.35      343.71     37.03 o 
  10  -3   4        5.91      -12.01     25.84 o 
  11  -3   4      322.47      262.25     47.58 o 
 -12  -2   4      428.36      357.01     83.17 o 
 -11  -2   4      192.39       80.73     52.39 o 
 -10  -2   4      790.41      875.02     58.69 o 
  -9  -2   4       11.03       -6.00     30.32 o 
  -8  -2   4      172.40      180.15     29.42 o 
  -7  -2   4       29.99       36.33     24.32 o 
  -6  -2   4       40.45       23.72     24.02 o 
  -5  -2   4     1148.87     1088.73     61.59 o 
  -4  -2   4     1628.37     1540.92     64.62 o 
  -3  -2   4       79.86       40.17     24.44 o 
  -2  -2   4    10530.75    10664.54    347.07 o 
  -1  -2   4     1298.66     1231.49     49.60 o 
   0  -2   4      154.98      173.39     15.31 o 
   1  -2   4     1605.79     1537.77     47.66 o 
   2  -2   4     7203.08     7450.88    190.98 o 
   3  -2   4      710.51      728.99     42.65 o 
   4  -2   4    15219.36    15524.38    379.00 o 
   5  -2   4     1968.84     2035.75     62.90 o 
   6  -2   4      854.46      827.94     37.91 o 
   7  -2   4       16.66      -17.20     17.20 o 
   8  -2   4       18.76        8.85     17.86 o 
   9  -2   4      659.30      605.29     40.98 o 
  10  -2   4     1187.72     1187.68     65.03 o 
  11  -2   4      740.32      726.70     66.48 o 
 -12  -1   4        1.57      -29.61     33.64 o 
 -11  -1   4      152.86      106.69     41.14 o 
 -10  -1   4      310.51      320.01     38.01 o 
  -9  -1   4      296.68      299.04     29.58 o 
  -8  -1   4       18.69       46.02     19.99 o 
  -7  -1   4     1972.35     1971.63     82.64 o 
  -6  -1   4       45.25       23.72     24.02 o 
  -5  -1   4     4055.41     3938.98    124.01 o 
  -4  -1   4     1139.78     1099.72     47.17 o 
  -3  -1   4       25.37       30.02     18.01 o 
  -2  -1   4      509.30      465.20     29.28 o 
  -1  -1   4     4831.10     4495.96    109.69 o 
   0  -1   4     1784.18     1687.34     41.47 o 
   1  -1   4    10480.17     9671.26    191.56 o 
   2  -1   4       84.85       82.99     16.51 o 
   3  -1   4    12798.70    13144.44    276.63 o 
   4  -1   4       21.35       25.29     10.51 o 
   5  -1   4      597.97      530.83     26.43 o 
   6  -1   4     2553.29     2689.20     82.51 o 
   7  -1   4     3408.60     3395.35     97.14 o 
   8  -1   4        8.36       19.03     19.98 o 
   9  -1   4      122.97      161.53     28.13 o 
  10  -1   4        0.17       13.65     21.05 o 
  11  -1   4       11.45        6.00     30.32 o 
 -12   0   4       78.30       80.33     41.61 o 
 -11   0   4       18.01        5.23     35.94 o 
 -10   0   4     1210.06     1371.30     64.56 o 
  -9   0   4      392.68      432.74     33.66 o 
  -8   0   4      874.50      848.12     44.95 o 
  -7   0   4        2.93        3.75     15.45 o 
  -6   0   4      192.59      180.97     52.39 o 
  -5   0   4       35.66        4.50     19.32 o 
  -4   0   4    16411.29    15800.87    355.79 o 
  -3   0   4       13.72       12.01     15.01 o 
  -2   0   4     9929.33     9329.88    255.35 o 
  -1   0   4     4314.59     4131.22    104.46 o 
   0   0   4     3289.73     3166.38     62.38 o 
   1   0   4      595.41      575.49     18.98 o 
   2   0   4    14282.13    14126.02    338.74 o 
   3   0   4     2236.97     2249.44     58.47 o 
   4   0   4     1530.71     1280.22     70.77 o 
   5   0   4     1643.77     1709.01     68.06 o 
   6   0   4     1649.98     1678.94     87.73 o 
   7   0   4       34.08       44.54     18.04 o 
   8   0   4      297.61      339.46     28.99 o 
   9   0   4      401.64      448.89     34.95 o 
  10   0   4      469.83      468.79     40.02 o 
  11   0   4        9.18       57.04     84.66 o 
 -13   1   4      143.16       98.22     33.18 o 
 -12   1   4      223.70      175.60     59.15 o 
 -11   1   4      646.93      557.94     57.05 o 
 -10   1   4      131.73      150.26     25.32 o 
  -9   1   4     1722.95     1772.23    159.53 o 
  -8   1   4      299.79      294.57     27.58 o 
  -7   1   4     1662.22     1611.25     64.30 o 
  -6   1   4       79.71      101.79     18.16 o 
  -5   1   4     5164.76     4789.74    153.04 o 
  -4   1   4        7.25       -7.68     18.83 o 
  -3   1   4      642.76      660.58     39.35 o 
  -2   1   4      986.17      997.60     35.44 o 
  -1   1   4      792.77      726.68     21.28 o 
   0   1   4     4288.33     4196.09     72.75 o 
   1   1   4     7425.50     6847.24    136.27 o 
   2   1   4       98.72       99.53     19.52 o 
   3   1   4      229.21      234.83     11.76 o 
   4   1   4       20.52       25.02      9.38 o 
   5   1   4      315.91      333.72     22.52 o 
   6   1   4       58.93       51.60     13.54 o 
   7   1   4       11.37       17.41     13.46 o 
   8   1   4       71.00       57.04     15.21 o 
   9   1   4      147.37      104.34     33.18 o 
  10   1   4       19.80       23.72     20.72 o 
 -13   2   4       35.07       17.08     33.37 o 
 -12   2   4        4.43      -37.04     37.04 o 
 -11   2   4       13.64      -21.68     21.68 o 
 -10   2   4     2052.01     2185.35     96.26 o 
  -9   2   4       66.11       60.51     21.88 o 
  -8   2   4      125.70      148.10     23.75 o 
  -7   2   4        0.42      -14.01     14.01 o 
  -6   2   4       36.80       38.90     10.97 o 
  -5   2   4       11.28        1.35      9.01 o 
  -4   2   4     5914.43     5698.71    187.25 o 
  -3   2   4      169.19      168.28     25.97 o 
  -2   2   4       37.47       38.37     10.51 o 
  -1   2   4     1536.27     1459.43     34.04 o 
   0   2   4     1114.14     1012.67     38.62 o 
   1   2   4      930.89      938.42     26.59 o 
   2   2   4      296.36      257.64      8.71 o 
   3   2   4        5.86       14.30      7.66 o 
   4   2   4      335.19      339.56     13.51 o 
   5   2   4       26.51       34.12      6.37 o 
   6   2   4     5658.22     5702.88    147.31 o 
   7   2   4        5.07       15.81     13.43 o 
   8   2   4       31.67       16.43     14.13 o 
   9   2   4        0.24       17.42     14.56 o 
  10   2   4       54.41      120.09     78.06 o 
 -13   3   4      111.68       99.38     42.63 o 
 -12   3   4        0.47      -13.52     25.15 o 
 -11   3   4      481.86      469.77     65.76 o 
 -10   3   4      173.42      221.46     42.33 o 
  -9   3   4      754.25      745.56     39.81 o 
  -8   3   4       64.92       89.87     37.23 o 
  -7   3   4      818.24      915.70     56.24 o 
  -6   3   4     1400.30     1454.83     76.20 o 
  -5   3   4     8594.94     9062.00    284.15 o 
  -4   3   4      350.50      383.48     47.60 o 
  -3   3   4     4615.92     4737.86    115.64 o 
  -2   3   4       89.27       79.30     13.66 o 
  -1   3   4       49.77       55.25      9.38 o 
   0   3   4      207.26      213.69     11.61 o 
   1   3   4     4214.06     3920.17     89.43 o 
   2   3   4      461.66      507.22     39.64 o 
   3   3   4       13.40       -9.01     24.02 o 
   4   3   4      721.15      674.84     51.36 o 
   5   3   4     2713.55     2729.89    217.62 o 
   6   3   4      291.55      290.35     65.46 o 
   7   3   4     1397.46     1501.28    161.30 o 
   8   3   4      454.54      351.31     90.38 o 
   9   3   4      401.60      478.01    119.80 o 
  10   3   4       68.24      114.09    117.09 o 
 -13   4   4       26.68        6.00     96.67 o 
 -12   4   4      417.41      393.54     64.86 o 
 -11   4   4       17.99       45.33     43.23 o 
 -10   4   4      849.20      877.75     65.40 o 
  -9   4   4        8.56       -4.53     29.83 o 
  -8   4   4     1222.99     1254.14     75.06 o 
  -7   4   4      124.05      112.86     30.29 o 
  -6   4   4     5821.96     5946.23    197.56 o 
  -5   4   4        1.76      -24.53     24.53 o 
  -4   4   4     2291.73     2547.51     70.44 o 
  -3   4   4        0.03       12.01     14.86 o 
  -2   4   4     2041.40     1994.46     48.03 o 
  -1   4   4      354.49      313.53     15.67 o 
   0   4   4     8914.32     9019.88    163.08 o 
   1   4   4      729.08      721.16     20.72 o 
   2   4   4      594.48      621.67     41.14 o 
   3   4   4       23.89        0.00     30.02 o 
   4   4   4     2081.21     2065.09    109.69 o 
   5   4   4      882.85      775.16     70.28 o 
   6   4   4      576.04      490.07     60.66 o 
   7   4   4      220.83      237.19     50.74 o 
   8   4   4        2.11       33.02     63.05 o 
   9   4   4        9.30       23.72     77.46 o 
 -13   5   4       90.08       96.07     75.36 o 
 -12   5   4       14.87       16.57     44.69 o 
 -11   5   4     1854.62     1847.86    124.78 o 
 -10   5   4      118.76      128.60     38.32 o 
  -9   5   4        8.47       73.25     32.06 o 
  -8   5   4       50.35       37.62     39.00 o 
  -7   5   4      640.85      682.58     48.40 o 
  -6   5   4       18.41       28.56      7.51 o 
  -5   5   4     3134.44     3226.62    134.29 o 
  -4   5   4       62.39       76.24     23.88 o 
  -3   5   4     1625.77     1601.49     58.73 o 
  -2   5   4       34.09       59.66     15.26 o 
  -1   5   4      470.88      462.59     21.66 o 
   0   5   4      126.40      129.48     21.17 o 
   1   5   4    17238.88    18705.96    416.19 o 
   2   5   4       22.62       17.71     24.02 o 
   3   5   4     5678.71     5950.55    220.05 o 
   4   5   4      143.19      105.08     32.43 o 
   5   5   4     1706.10     1893.86    114.46 o 
   6   5   4      162.91      137.51     45.04 o 
   7   5   4     1269.00     1454.89    117.14 o 
   8   5   4      222.13      195.16     62.75 o 
   9   5   4      198.10      245.60     72.06 o 
 -13   6   4       74.14       23.72     74.76 o 
 -12   6   4        6.30      -16.35     44.58 o 
 -11   6   4      141.15      155.28     52.25 o 
 -10   6   4     2305.41     2601.66    136.36 o 
  -9   6   4      427.48      452.45     47.72 o 
  -8   6   4     1417.09     1418.04     55.73 o 
  -7   6   4       84.91       93.44     16.81 o 
  -6   6   4      980.74     1014.71    105.43 o 
  -5   6   4      148.53      126.62     26.35 o 
  -4   6   4     1568.80     1404.88     76.51 o 
  -3   6   4      754.04      745.25     33.70 o 
  -2   6   4     2544.72     2325.95     78.23 o 
  -1   6   4      229.68      205.51     18.02 o 
   0   6   4     3985.74     4160.89    100.10 o 
   1   6   4      195.64      181.23     30.93 o 
   2   6   4      201.21      174.44     36.33 o 
   3   6   4       15.51       72.05     33.62 o 
   4   6   4       14.69       12.01     30.02 o 
   5   6   4       57.50       23.72     39.03 o 
   6   6   4      739.64      765.76     78.98 o 
   7   6   4      106.78      180.14     57.34 o 
   8   6   4       60.02       57.04     60.35 o 
 -13   7   4       28.83       36.33    120.99 o 
 -12   7   4       19.77       99.37     66.65 o 
 -11   7   4      664.83      740.70     84.53 o 
 -10   7   4      683.61      699.12     66.54 o 
  -9   7   4      904.10      881.44     42.95 o 
  -8   7   4      223.03      177.67     21.33 o 
  -7   7   4        5.05        0.00     21.23 o 
  -6   7   4      157.23      161.39     35.78 o 
  -5   7   4     3496.94     3630.81    161.17 o 
  -4   7   4      345.79      338.87     26.77 o 
  -3   7   4      148.51      145.08     21.62 o 
  -2   7   4      737.98      664.55     32.60 o 
  -1   7   4      154.76      150.79     16.12 o 
   0   7   4      172.42      146.86     15.86 o 
   1   7   4     2008.98     2031.90    129.67 o 
   2   7   4        4.58      -27.02     39.33 o 
   3   7   4     1348.97     1401.29     94.32 o 
   4   7   4       36.50      -36.33     36.33 o 
   5   7   4       26.99      126.09     45.63 o 
   6   7   4      248.05      210.77     57.35 o 
   7   7   4       44.40      -15.01     51.04 o 
 -13   8   4       23.78       30.02     84.06 o 
 -12   8   4      173.60      161.53     78.06 o 
 -11   8   4       36.19       17.79     46.68 o 
 -10   8   4      146.74      118.76     19.80 o 
  -9   8   4      495.83      472.63     34.18 o 
  -8   8   4      404.17      385.10     27.38 o 
  -7   8   4        1.00      -11.21     25.16 o 
  -6   8   4      701.62      728.32     52.11 o 
  -5   8   4      205.69      197.70     32.06 o 
  -4   8   4      754.71      710.83     64.87 o 
  -3   8   4      480.51      398.35     61.56 o 
  -2   8   4      865.27      805.34     38.87 o 
  -1   8   4       36.41       36.29     37.38 o 
   0   8   4     1216.75     1249.60     45.07 o 
   1   8   4       96.83      101.58     13.84 o 
   2   8   4      486.79      478.04     71.77 o 
   3   8   4      405.22      363.62     48.04 o 
   4   8   4      126.11      108.38     45.64 o 
   5   8   4       36.02       59.74     41.43 o 
   6   8   4      271.89      248.90     69.06 o 
 -13   9   4       26.64      -54.04     78.06 o 
 -12   9   4       20.78      -15.01     66.65 o 
 -11   9   4      331.22      321.10     36.98 o 
 -10   9   4      121.74      124.10     21.95 o 
  -9   9   4      232.25      208.58     24.42 o 
  -8   9   4       85.27       58.39     34.07 o 
  -7   9   4      123.45      135.01     40.54 o 
  -6   9   4      746.02      902.94     81.99 o 
  -5   9   4        5.09       35.76     25.50 o 
  -4   9   4      605.82      556.29     39.67 o 
  -3   9   4      968.53      983.53     44.45 o 
  -2   9   4        0.49        8.49     20.85 o 
  -1   9   4      164.01      154.39     21.65 o 
   0   9   4       53.40       68.85     15.73 o 
   1   9   4       57.14       44.43     13.54 o 
   2   9   4      481.35      535.98     21.55 o 
   3   9   4        5.72      -30.02     39.03 o 
   4   9   4       80.33       54.04     41.73 o 
   5   9   4      222.91      218.88     66.35 o 
   6   9   4       46.50       -9.01     51.34 o 
 -13  10   4      129.61      158.82     89.77 o 
 -12  10   4       52.60      174.43     86.77 o 
 -11  10   4        9.02       19.44     27.15 o 
 -10  10   4      124.88      145.86     31.67 o 
  -9  10   4        2.58      -49.39     84.21 o 
  -8  10   4      187.30      213.93     48.41 o 
  -7  10   4      212.95      174.64     65.00 o 
  -6  10   4      701.10      697.08     53.94 o 
  -5  10   4      188.32      145.04     27.85 o 
  -4  10   4       13.78       11.10     22.12 o 
  -3  10   4        8.02       14.26     22.34 o 
  -2  10   4      181.00      165.85     61.55 o 
  -1  10   4      116.17      127.10     42.03 o 
   0  10   4     1080.00     1125.79    148.82 o 
   1  10   4       22.78       22.02     15.82 o 
   2  10   4      678.82      727.14     36.94 o 
   3  10   4      139.16      105.08     62.75 o 
   4  10   4       60.24       15.01     54.04 o 
   5  10   4       15.71       30.02     75.06 o 
 -12  11   4        2.96       -6.00     78.66 o 
 -11  11   4       93.27       59.75     68.45 o 
 -10  11   4      230.23      229.90     60.05 o 
  -9  11   4      296.84      345.99     59.46 o 
  -8  11   4      151.65      130.54     55.69 o 
  -7  11   4      173.73      240.11     85.87 o 
  -6  11   4      175.96      193.62     64.25 o 
  -5  11   4      732.54      744.58     64.72 o 
  -4  11   4      194.96      190.96     29.82 o 
  -3  11   4     2137.10     2132.62    100.85 o 
  -2  11   4       19.39       24.99     23.87 o 
  -1  11   4     1043.68     1230.69     66.89 o 
   0  11   4      101.80       72.96     37.38 o 
   1  11   4       16.46       -5.03     17.91 o 
   2  11   4        3.95       18.45     16.66 o 
   3  11   4      594.87      781.02    116.51 o 
   4  11   4      107.36       57.04     48.04 o 
 -12  12   4       89.78      128.50    119.19 o 
 -11  12   4      187.69      174.44    117.09 o 
 -10  12   4       20.81       43.58     35.28 o 
  -9  12   4        0.56       -2.65     74.91 o 
  -8  12   4      448.87      341.20    101.04 o 
  -7  12   4        0.37      -33.18     33.18 o 
  -6  12   4      271.67      264.81     71.01 o 
  -5  12   4      153.13      146.72     31.46 o 
  -4  12   4      700.46      670.42     54.60 o 
  -3  12   4       11.10       12.20     23.93 o 
  -2  12   4       76.73       80.04     24.65 o 
  -1  12   4        0.41       -4.29     22.21 o 
   0  12   4      632.90      620.86     51.95 o 
   1  12   4       67.61       39.17     22.09 o 
   2  12   4       90.60      122.49     71.45 o 
 -11  13   4       45.64       21.32     84.36 o 
 -10  13   4      118.92      195.15     84.37 o 
  -9  13   4      118.25      161.52     78.06 o 
  -8  13   4        7.17       -4.00     39.60 o 
  -7  13   4      425.76      430.75     50.14 o 
  -6  13   4       15.10        1.39     51.04 o 
  -5  13   4       40.91       46.19     36.67 o 
  -4  13   4       15.51       41.99     32.04 o 
  -3  13   4      209.85      193.67     33.18 o 
  -2  13   4       19.94       -1.36     26.21 o 
  -1  13   4      215.64      195.16     37.84 o 
   0  13   4        4.91       57.04     39.03 o 
   1  13   4       90.33      -21.32     63.05 o 
 -10  14   4        4.70      -21.32     84.36 o 
  -9  14   4       17.11      114.08     84.36 o 
  -8  14   4       91.09       96.07     53.74 o 
  -7  14   4      105.92       60.92     41.04 o 
  -6  14   4        1.30      -34.88     35.59 o 
  -5  14   4        0.84      -40.33     42.94 o 
  -4  14   4        3.75        5.62     36.03 o 
  -3  14   4        7.53      -13.39     31.84 o 
  -2  14   4        7.11      -10.52     29.71 o 
  -1  14   4       12.47       17.71     53.74 o 
  -7  15   4        1.54       99.37     75.36 o 
  -6  15   4        0.42       11.12     25.88 o 
  -5  15   4       24.61       87.70     57.19 o 
  -4  15   4        2.36      -10.25     63.05 o 
  -3  15   4        0.31       30.02     45.03 o 
   2 -15   5      109.25       50.74     75.06 o 
   3 -15   5       39.55      -54.04    116.79 o 
   4 -15   5        6.17       23.72     80.76 o 
   5 -15   5        6.76      116.49     78.06 o 
  -1 -14   5        6.33      -33.02     59.74 o 
   0 -14   5      234.26      257.61     68.76 o 
   1 -14   5       77.83      186.14     83.76 o 
   2 -14   5      145.11       83.77     78.36 o 
   3 -14   5        1.37      -77.76     98.47 o 
   4 -14   5       14.62      101.78     78.36 o 
   5 -14   5       14.74      -59.74     66.05 o 
   6 -14   5       74.78       89.77     78.06 o 
   7 -14   5       80.80     -105.08    120.09 o 
  -3 -13   5       42.81       27.71     75.06 o 
  -2 -13   5      304.86      204.89     53.78 o 
  -1 -13   5        7.97      -13.59     42.67 o 
   0 -13   5       10.40       46.86     76.26 o 
   1 -13   5        9.77       61.86     61.56 o 
   2 -13   5      320.27      392.78     51.85 o 
   3 -13   5      209.20      216.08     59.52 o 
   4 -13   5       84.03       50.74     18.01 o 
   5 -13   5      332.02      288.54     39.03 o 
   6 -13   5       87.56       15.01     69.35 o 
   7 -13   5        8.66      -12.01     68.75 o 
   8 -13   5      104.89      -17.71     77.76 o 
  -4 -12   5       21.74       13.17     41.48 o 
  -3 -12   5       28.93      -52.42     57.06 o 
  -2 -12   5      198.78      168.42     49.63 o 
  -1 -12   5      111.16       48.57     94.27 o 
   0 -12   5      303.62      316.03     62.90 o 
   1 -12   5     1917.31     1850.57    134.20 o 
   2 -12   5       64.68        3.24     43.17 o 
   3 -12   5        3.49       14.73     15.63 o 
   4 -12   5        1.08       -1.64     20.29 o 
   5 -12   5      124.32       84.65     43.17 o 
   6 -12   5      291.57      335.19     63.60 o 
   7 -12   5      188.00      284.93     83.17 o 
   8 -12   5       98.91       99.38     75.36 o 
   9 -12   5       14.13      -77.76     77.76 o 
  -5 -11   5       38.59       37.79     34.38 o 
  -4 -11   5     1833.39     2025.22    104.69 o 
  -3 -11   5       56.14       -1.72     40.24 o 
  -2 -11   5      940.84     1085.42     85.36 o 
  -1 -11   5      557.65      521.18     56.54 o 
   0 -11   5       34.71       72.75     42.21 o 
   1 -11   5      262.63      300.71     45.40 o 
   2 -11   5      674.18      659.53     65.91 o 
   3 -11   5      319.79      312.24     54.20 o 
   4 -11   5       27.66      -11.85     19.81 o 
   5 -11   5       84.82       32.15     49.54 o 
   6 -11   5        1.04       79.46     48.25 o 
   7 -11   5       49.37       25.93     40.17 o 
   8 -11   5      119.72       41.31     47.36 o 
   9 -11   5       24.04        7.21     43.34 o 
  10 -11   5       17.58       63.05     87.06 o 
  -7 -10   5      140.55      139.93     35.22 o 
  -6 -10   5      249.15      211.26     57.50 o 
  -5 -10   5      378.58      455.63     45.69 o 
  -4 -10   5       42.66       36.04     23.88 o 
  -3 -10   5      372.57      305.24     37.68 o 
  -2 -10   5        9.04      -10.06     44.58 o 
  -1 -10   5      504.10      443.87     49.67 o 
   0 -10   5      577.63      647.39    125.82 o 
   1 -10   5      384.06      434.14     71.76 o 
   2 -10   5       26.04       32.59      8.86 o 
   3 -10   5        6.38       17.39     24.02 o 
   4 -10   5      180.94      183.95     70.26 o 
   5 -10   5        5.41      -10.36     67.40 o 
   6 -10   5      135.38      175.69     41.78 o 
   7 -10   5      299.65      323.55     52.05 o 
   8 -10   5        1.69      -15.39     32.49 o 
   9 -10   5       50.01       69.18     50.44 o 
  10 -10   5      145.15       99.27     70.71 o 
  -7  -9   5      118.68      112.89     63.05 o 
  -6  -9   5       53.22       46.25     23.14 o 
  -5  -9   5       13.48       23.07     19.48 o 
  -4  -9   5     1123.20     1066.82     56.22 o 
  -3  -9   5        9.94        7.56     29.87 o 
  -2  -9   5      158.50      170.43     40.35 o 
  -1  -9   5      605.34      591.73     66.82 o 
   0  -9   5     1875.79     1928.43     95.14 o 
   1  -9   5      188.06      231.48     50.74 o 
   2  -9   5       93.87       82.63     11.78 o 
   3  -9   5        7.34       -0.03     26.18 o 
   4  -9   5     1204.33     1259.32     82.52 o 
   5  -9   5     1009.26     1087.89     77.60 o 
   6  -9   5     1461.63     1531.39     93.99 o 
   7  -9   5        2.20       10.31     28.14 o 
   8  -9   5        4.18        4.71     30.35 o 
   9  -9   5      162.38      160.61     38.57 o 
  10  -9   5      142.88      180.77     53.07 o 
  11  -9   5      173.64       96.08    125.80 o 
  -8  -8   5        0.86       17.71     38.73 o 
  -7  -8   5      471.17      494.84     60.95 o 
  -6  -8   5     1120.43     1102.72     67.23 o 
  -5  -8   5     1258.14     1230.20     64.47 o 
  -4  -8   5      111.85       99.78     23.87 o 
  -3  -8   5      471.46      445.27     28.96 o 
  -2  -8   5      932.14      940.36     70.73 o 
  -1  -8   5       68.24       59.89     30.22 o 
   0  -8   5     1172.12     1177.63     72.16 o 
   1  -8   5      101.68       93.59     30.49 o 
   2  -8   5      315.60      324.09     20.12 o 
   3  -8   5      578.18      616.73    116.97 o 
   4  -8   5     1596.40     1617.66     90.94 o 
   5  -8   5       13.81       30.82     30.75 o 
   6  -8   5      521.32      510.20     57.45 o 
   7  -8   5      267.41      280.15     38.30 o 
   8  -8   5       97.77       54.53     33.23 o 
   9  -8   5      134.24      124.18     35.53 o 
  10  -8   5      453.54      436.14     50.51 o 
  11  -8   5       81.54      126.10    104.78 o 
  -9  -7   5       25.22       54.04     54.04 o 
  -8  -7   5      858.28      729.74     68.17 o 
  -7  -7   5      932.09      849.90     70.27 o 
  -6  -7   5      285.31      273.83     45.34 o 
  -5  -7   5        1.31      -38.00     38.00 o 
  -4  -7   5      107.58       93.79     19.04 o 
  -3  -7   5       54.17       85.17     37.38 o 
  -2  -7   5     5590.83     6066.06    406.37 o 
  -1  -7   5     2918.94     3202.50    120.54 o 
   0  -7   5     2474.37     2399.28    174.20 o 
   1  -7   5        2.08        0.42     29.26 o 
   2  -7   5      807.59      886.01     57.61 o 
   3  -7   5       12.71       58.90     32.38 o 
   4  -7   5     1079.61     1125.34     66.18 o 
   5  -7   5     3568.72     3862.73    259.20 o 
   6  -7   5      727.97      753.19     74.78 o 
   7  -7   5      152.72      176.65     77.76 o 
   8  -7   5      330.21      336.03     97.88 o 
   9  -7   5        1.06      -27.73     27.73 o 
  10  -7   5        0.40       -3.97     35.49 o 
  11  -7   5     1040.49      976.04    101.11 o 
 -10  -6   5       17.62      -39.03     45.03 o 
  -9  -6   5      197.70       69.36     42.03 o 
  -8  -6   5        2.24      -12.01     36.03 o 
  -7  -6   5       42.54       59.74     35.43 o 
  -6  -6   5      431.30      470.83     47.44 o 
  -5  -6   5     4725.23     5033.99    194.74 o 
  -4  -6   5      220.63      208.73     36.61 o 
  -3  -6   5     4158.20     4253.95    153.57 o 
  -2  -6   5     1190.63     1206.95     43.60 o 
  -1  -6   5      823.81      889.08     49.65 o 
   0  -6   5     1612.32     1497.07     65.80 o 
   1  -6   5     9846.20    10148.78    332.23 o 
   2  -6   5       21.96       47.74     25.60 o 
   3  -6   5     6710.85     7196.89    222.75 o 
   4  -6   5     1738.38     1845.11     84.85 o 
   5  -6   5      456.21      485.46     57.65 o 
   6  -6   5      746.93      745.38     50.26 o 
   7  -6   5      787.22      794.56    123.28 o 
   8  -6   5      401.99      401.10     44.57 o 
   9  -6   5      657.21      660.11     63.49 o 
  10  -6   5     1102.89     1147.99     76.22 o 
  11  -6   5      139.14       99.58     52.48 o 
 -10  -5   5      114.05      186.14     44.73 o 
  -9  -5   5        0.67       33.02     32.72 o 
  -8  -5   5     1106.34     1177.03     82.59 o 
  -7  -5   5      669.73      688.88     48.95 o 
  -6  -5   5     2955.33     3158.00    135.57 o 
  -5  -5   5       75.60       63.59     27.02 o 
  -4  -5   5        5.37      -23.79     24.49 o 
  -3  -5   5      172.58      149.94     42.18 o 
  -2  -5   5     2346.97     2381.28     99.82 o 
  -1  -5   5     2209.12     2206.96     82.73 o 
   0  -5   5      593.04      517.19     36.49 o 
   1  -5   5      174.82      184.39     11.41 o 
   2  -5   5       94.38       82.79     25.68 o 
   3  -5   5      526.20      492.86     75.23 o 
   4  -5   5      571.99      520.52     44.04 o 
   5  -5   5      708.55      714.90     39.94 o 
   6  -5   5     1970.21     2156.67    120.64 o 
   7  -5   5       18.71       15.30     50.89 o 
   8  -5   5        7.73       18.68     24.53 o 
   9  -5   5       37.46       30.86     28.62 o 
  10  -5   5       28.26       46.94     32.97 o 
  11  -5   5       20.83      -37.20     55.39 o 
 -11  -4   5      709.96      539.79     53.92 o 
 -10  -4   5      241.28      150.72     45.64 o 
  -9  -4   5     1340.86     1380.76     93.71 o 
  -8  -4   5      633.55      627.01     54.95 o 
  -7  -4   5       21.41        9.01     30.02 o 
  -6  -4   5      171.11      210.77     33.33 o 
  -5  -4   5     4594.15     4634.04    179.33 o 
  -4  -4   5       68.44       53.11     22.09 o 
  -3  -4   5     4525.13     4647.55    197.92 o 
  -2  -4   5      934.60      805.15     47.28 o 
  -1  -4   5      377.42      418.86     34.38 o 
   0  -4   5        6.27       34.33     19.00 o 
   1  -4   5    10542.51    10760.19    286.79 o 
   2  -4   5      710.54      679.54     39.84 o 
   3  -4   5     2779.00     2855.37    230.50 o 
   4  -4   5      746.16      756.34     50.76 o 
   5  -4   5     1059.27     1111.57     68.79 o 
   6  -4   5       77.54       53.74     19.81 o 
   7  -4   5       52.53       72.66     39.18 o 
   8  -4   5        1.68       27.07    110.93 o 
   9  -4   5      161.55      186.19     35.00 o 
  10  -4   5      132.76      149.18     33.43 o 
  11  -4   5      314.00      326.93     54.03 o 
 -11  -3   5       70.95       52.22     33.14 o 
 -10  -3   5       35.52       40.60     26.87 o 
  -9  -3   5        9.76       23.72     35.73 o 
  -8  -3   5      177.07      218.88     35.73 o 
  -7  -3   5      134.87      108.39     33.03 o 
  -6  -3   5     3740.89     3540.45    150.07 o 
  -5  -3   5      201.37      174.45     30.33 o 
  -4  -3   5       33.09       12.01     18.58 o 
  -3  -3   5        5.42       -5.11     18.16 o 
  -2  -3   5      453.22      444.33     32.57 o 
  -1  -3   5     1858.57     1893.13     60.63 o 
   0  -3   5    13106.25    14027.16    296.55 o 
   1  -3   5     1032.18     1049.86     38.75 o 
   2  -3   5     4104.90     4223.26    150.98 o 
   3  -3   5      922.74      934.90     43.32 o 
   4  -3   5     4262.20     4650.65    120.03 o 
   5  -3   5       24.77       55.00     18.77 o 
   6  -3   5     1584.20     1599.18     58.93 o 
   7  -3   5      402.06      372.04     31.33 o 
   8  -3   5      215.41      217.07     27.57 o 
   9  -3   5      863.62      850.90     56.71 o 
  10  -3   5       59.71       59.17     28.60 o 
  11  -3   5        2.98      -23.35     32.97 o 
 -12  -2   5        2.94       27.96     44.40 o 
 -11  -2   5      550.78      550.90     51.68 o 
 -10  -2   5       27.80       40.85     33.02 o 
  -9  -2   5       84.54      122.49     36.33 o 
  -8  -2   5        0.99       12.01     23.72 o 
  -7  -2   5      618.07      741.75     50.75 o 
  -6  -2   5        8.33       21.32     21.32 o 
  -5  -2   5     2606.54     2770.88    109.74 o 
  -4  -2   5      956.64     1027.97     52.57 o 
  -3  -2   5     5441.11     5425.02    368.12 o 
  -2  -2   5      607.41      541.34     37.38 o 
  -1  -2   5    18311.41    18110.10    392.86 o 
   0  -2   5      237.62      224.20     16.09 o 
   1  -2   5      280.77      355.59     28.23 o 
   2  -2   5      615.54      633.57     31.54 o 
   3  -2   5     1930.29     1940.10     72.85 o 
   4  -2   5     1707.42     1631.06     56.43 o 
   5  -2   5     7506.60     7782.96    207.07 o 
   6  -2   5     1714.36     1780.20     68.86 o 
   7  -2   5      107.51       77.70     33.03 o 
   8  -2   5       41.77       45.15     21.77 o 
   9  -2   5      327.81      243.97     28.82 o 
  10  -2   5      429.01      562.94    103.29 o 
 -12  -1   5      840.69      783.90    191.89 o 
 -11  -1   5       16.09       25.42     28.62 o 
 -10  -1   5      109.78       72.68     30.22 o 
  -9  -1   5      321.27      325.01     29.24 o 
  -8  -1   5      189.70      180.15     39.63 o 
  -7  -1   5        0.77        6.00     24.02 o 
  -6  -1   5     8123.87     8631.82    255.07 o 
  -5  -1   5      436.82      420.12     38.14 o 
  -4  -1   5     5256.33     5154.60    157.57 o 
  -3  -1   5      287.22      297.88     24.62 o 
  -2  -1   5     7053.75     7134.73    203.43 o 
  -1  -1   5      108.68       89.72     13.12 o 
   0  -1   5    12609.04    11979.21    221.58 o 
   1  -1   5     4081.08     4070.15     89.13 o 
   2  -1   5    11160.09    11243.38    264.90 o 
   3  -1   5      802.70      861.97     30.60 o 
   4  -1   5      738.11      664.92     28.98 o 
   5  -1   5       14.94       -1.00     12.22 o 
   6  -1   5     2409.45     2477.44     75.05 o 
   7  -1   5      803.06      868.52     59.61 o 
   8  -1   5      357.61      306.87     36.78 o 
   9  -1   5      149.17      177.27     39.18 o 
  10  -1   5      569.79      517.83     71.47 o 
  11  -1   5       41.17      -89.77    114.39 o 
 -12   0   5        4.40        1.77     80.91 o 
 -11   0   5      122.05      206.39     39.00 o 
 -10   0   5       30.38       23.72     22.98 o 
  -9   0   5      622.74      617.10     48.95 o 
  -8   0   5        3.26       -9.76     18.01 o 
  -7   0   5     3444.44     3493.17    192.92 o 
  -6   0   5      795.67      839.28     73.44 o 
  -5   0   5       58.62       54.04     21.02 o 
  -4   0   5        5.29       27.02     21.02 o 
  -3   0   5     3595.35     3126.30    110.49 o 
  -2   0   5      166.09      168.80     16.37 o 
  -1   0   5    14646.19    14031.02    238.00 o 
   0   0   5      224.93      219.15     19.07 o 
   1   0   5     1228.89     1234.84     38.31 o 
   2   0   5      363.73      308.49     18.32 o 
   3   0   5      394.18      363.69     19.22 o 
   4   0   5      243.69      235.09     17.18 o 
   5   0   5     6512.42     6749.25    152.99 o 
   6   0   5       44.73       41.88     15.07 o 
   7   0   5      347.11      373.87     26.17 o 
   8   0   5      444.09      400.27     45.19 o 
   9   0   5       21.75       -2.48     28.82 o 
  10   0   5      183.39      141.41     36.63 o 
 -13   1   5       28.25       11.63     46.47 o 
 -12   1   5      521.86      614.65     48.78 o 
 -11   1   5        0.78       28.92     28.58 o 
 -10   1   5       19.69      -11.40     25.20 o 
  -9   1   5      108.23       86.39     38.21 o 
  -8   1   5       79.97       39.27     36.18 o 
  -7   1   5      353.70      391.27     26.66 o 
  -6   1   5     5198.65     5122.46    182.17 o 
  -5   1   5      125.89      177.70     61.40 o 
  -4   1   5     5343.19     5278.75    174.55 o 
  -3   1   5       33.40       36.33     21.02 o 
  -2   1   5      927.77      957.43     28.53 o 
  -1   1   5      309.67      305.66     14.51 o 
   0   1   5    19812.15    19513.08    305.46 o 
   1   1   5      230.35      242.52     25.22 o 
   2   1   5     7032.00     7152.31    137.52 o 
   3   1   5      156.55      185.17     12.05 o 
   4   1   5     1090.87     1058.07     66.09 o 
   5   1   5       61.70       87.23     25.52 o 
   6   1   5      747.42      720.84     56.76 o 
   7   1   5      500.17      449.93     42.79 o 
   8   1   5     2014.84     1968.99     83.07 o 
   9   1   5      141.45      117.71     20.84 o 
  10   1   5      485.70      557.89    129.41 o 
 -13   2   5      107.28       75.06     54.04 o 
 -12   2   5       63.44      123.30     36.02 o 
 -11   2   5        1.56        1.47     27.50 o 
 -10   2   5       77.83       70.21     21.53 o 
  -9   2   5     1181.68     1157.02     55.10 o 
  -8   2   5      137.78       90.31     25.52 o 
  -7   2   5     1065.01     1059.58     41.80 o 
  -6   2   5      122.82      106.49     24.17 o 
  -5   2   5      653.36      662.01     34.39 o 
  -4   2   5       53.68       56.79     24.32 o 
  -3   2   5     1473.68     1482.48     48.37 o 
  -2   2   5        3.49       25.37      8.49 o 
  -1   2   5      439.97      434.98     15.16 o 
   0   2   5      603.33      549.15     17.56 o 
   1   2   5     8013.84     8713.96    160.41 o 
   2   2   5       46.38       41.40     22.37 o 
   3   2   5      459.25      491.52     16.95 o 
   4   2   5      103.10      102.98      8.86 o 
   5   2   5      936.62      892.02     36.04 o 
   6   2   5       26.83       20.66      6.26 o 
   7   2   5       43.09       39.24     52.39 o 
   8   2   5      130.70      130.44     19.67 o 
   9   2   5        0.00       41.73     68.75 o 
  10   2   5       17.25      -50.74     81.06 o 
 -13   3   5        0.63        3.00     94.27 o 
 -12   3   5      210.09      231.54     36.67 o 
 -11   3   5       58.75       35.65     30.02 o 
 -10   3   5     1776.05     1923.06    131.89 o 
  -9   3   5      217.39      177.20     64.85 o 
  -8   3   5      101.16       87.23     14.49 o 
  -7   3   5       16.21       -2.60     27.38 o 
  -6   3   5      737.28      757.59    108.42 o 
  -5   3   5      370.81      499.23     61.11 o 
  -4   3   5     2483.98     2277.32     86.65 o 
  -3   3   5     1435.39     1396.86     53.04 o 
  -2   3   5     2344.29     2334.85     79.40 o 
  -1   3   5       60.63       53.37      9.16 o 
   0   3   5      100.36       86.32     11.39 o 
   1   3   5      119.11      134.81      9.01 o 
   2   3   5      439.82      404.50     33.03 o 
   3   3   5      652.20      694.94     51.96 o 
   4   3   5     2826.86     2869.33    152.71 o 
   5   3   5      164.45      108.39     36.63 o 
   6   3   5      156.48       89.77     39.33 o 
   7   3   5       80.09      105.08     59.45 o 
   8   3   5      384.57      319.18     84.07 o 
   9   3   5      106.95       77.76     89.77 o 
 -13   4   5       26.51       50.74    101.48 o 
 -12   4   5       37.87       55.92     51.22 o 
 -11   4   5       69.29       -0.76     43.39 o 
 -10   4   5      176.92      177.38     52.10 o 
  -9   4   5     1947.90     1997.89    173.07 o 
  -8   4   5      120.71       98.39     31.37 o 
  -7   4   5      429.30      369.12     41.56 o 
  -6   4   5       68.97      108.38     30.15 o 
  -5   4   5     4745.52     4767.98    176.64 o 
  -4   4   5      454.93      462.95     21.47 o 
  -3   4   5       31.47       11.21     10.36 o 
  -2   4   5     1401.18     1408.20     45.08 o 
  -1   4   5     2585.15     2506.87     57.83 o 
   0   4   5      119.09      115.27     30.17 o 
   1   4   5     6003.26     5745.31    124.71 o 
   2   4   5      384.14      309.29     32.73 o 
   3   4   5      255.74      266.63     35.73 o 
   4   4   5      108.37      105.08     32.43 o 
   5   4   5        7.55       39.03     39.03 o 
   6   4   5       27.54      -30.02     33.02 o 
   7   4   5     1672.82     1649.45    129.17 o 
   8   4   5      182.06      207.76     63.05 o 
   9   4   5       48.91       86.77     57.04 o 
 -13   5   5       35.58      116.49     84.06 o 
 -12   5   5        6.78       23.58     63.05 o 
 -11   5   5       35.28      -26.05     43.48 o 
 -10   5   5      628.41      658.97     67.38 o 
  -9   5   5      312.92      301.66     45.79 o 
  -8   5   5        7.41      -15.81     31.14 o 
  -7   5   5      250.75      221.10     47.74 o 
  -6   5   5      132.67      151.45     28.53 o 
  -5   5   5      124.14      164.46     46.84 o 
  -4   5   5     7300.48     7867.60    190.31 o 
  -3   5   5       88.48       76.42     12.22 o 
  -2   5   5     1618.92     1615.05     48.22 o 
  -1   5   5       78.05       77.13     11.47 o 
   0   5   5     1620.83     1652.82     55.74 o 
   1   5   5        4.75        3.00      6.00 o 
   2   5   5     4180.61     4492.15    161.84 o 
   3   5   5      570.62      509.60     47.15 o 
   4   5   5     1963.19     2020.29    113.27 o 
   5   5   5       42.58       12.01     39.03 o 
   6   5   5        8.76      -44.73     44.73 o 
   7   5   5       43.00       -6.00     57.34 o 
   8   5   5      300.48      141.42     62.45 o 
 -13   6   5        9.29       44.73     89.47 o 
 -12   6   5       26.04       -6.00     57.34 o 
 -11   6   5      487.78      601.83     80.62 o 
 -10   6   5       22.32       43.38     52.54 o 
  -9   6   5     1800.55     2050.56    123.61 o 
  -8   6   5       22.57       16.53     31.84 o 
  -7   6   5     2557.20     2788.63    117.85 o 
  -6   6   5       65.73       69.83      6.23 o 
  -5   6   5     3311.91     3298.43    140.14 o 
  -4   6   5        0.61        3.04     19.21 o 
  -3   6   5     2800.51     2736.57     79.88 o 
  -2   6   5       63.74       54.84     17.38 o 
  -1   6   5     2895.03     2920.02     72.36 o 
   0   6   5       88.76       75.84     10.61 o 
   1   6   5     2309.70     2227.97     51.69 o 
   2   6   5      185.22      201.46     32.73 o 
   3   6   5       34.03       41.73     32.72 o 
   4   6   5       87.50       72.06     36.33 o 
   5   6   5      235.14      156.13     42.33 o 
   6   6   5      323.79      326.98     65.46 o 
   7   6   5      888.94      840.25     92.19 o 
 -13   7   5       48.31      -59.74     74.46 o 
 -12   7   5       29.56       39.03     69.05 o 
 -11   7   5      228.09      272.56     59.61 o 
 -10   7   5     2278.79     2604.35    376.64 o 
  -9   7   5       16.65       42.80     40.95 o 
  -8   7   5      100.05      104.78     35.29 o 
  -7   7   5      206.94      238.24     21.02 o 
  -6   7   5      130.80      124.64     29.40 o 
  -5   7   5      162.50      132.04     28.53 o 
  -4   7   5     7100.81     7648.50    202.31 o 
  -3   7   5        8.05       12.01     19.81 o 
  -2   7   5      286.14      261.40     23.44 o 
  -1   7   5       22.57       33.58     14.71 o 
   0   7   5       43.79       41.88     12.53 o 
   1   7   5        5.43        9.86     15.01 o 
   2   7   5     2897.24     2839.85    146.08 o 
   3   7   5        7.12      -17.71     30.02 o 
   4   7   5       87.35       21.32     42.33 o 
   5   7   5       36.03       21.32     51.34 o 
   6   7   5      300.06      365.70     71.16 o 
   7   7   5        0.44      -44.73     53.44 o 
 -13   8   5       19.02        6.00    114.69 o 
 -12   8   5        4.04      -23.72    104.78 o 
 -11   8   5       91.25       63.00     43.53 o 
 -10   8   5        3.54       12.45     45.41 o 
  -9   8   5       83.69       89.33     67.55 o 
  -8   8   5      560.05      461.99     30.61 o 
  -7   8   5        7.47      -15.24     27.70 o 
  -6   8   5       19.06        1.50     25.69 o 
  -5   8   5      896.24      916.40     57.52 o 
  -4   8   5        9.81       14.90     32.87 o 
  -3   8   5      175.98      149.58     24.47 o 
  -2   8   5      110.15      110.69     19.11 o 
  -1   8   5      453.78      419.20     24.53 o 
   0   8   5        1.43       13.40     12.84 o 
   1   8   5     2178.00     2301.20    191.41 o 
   2   8   5        1.54       15.01     33.32 o 
   3   8   5      377.24      279.24     54.95 o 
   4   8   5        1.51      -39.03     39.03 o 
   5   8   5      122.37      161.53     51.64 o 
   6   8   5        0.16       12.01     50.74 o 
 -13   9   5       40.94       15.01    102.38 o 
 -12   9   5       26.75      120.09     87.67 o 
 -11   9   5        9.22      -56.44     56.44 o 
 -10   9   5      547.23      534.78     64.99 o 
  -9   9   5        6.96      -10.39     25.46 o 
  -8   9   5       13.03      -34.12     40.92 o 
  -7   9   5      157.80       97.62     33.86 o 
  -6   9   5        1.31      -12.40     27.27 o 
  -5   9   5        0.15       18.84     43.53 o 
  -4   9   5      361.57      369.15     35.42 o 
  -3   9   5        5.44       11.27     48.04 o 
  -2   9   5      182.68      170.32     24.02 o 
  -1   9   5       30.64       22.61     17.86 o 
   0   9   5     1200.39     1296.07     47.26 o 
   1   9   5       68.46       75.06     15.31 o 
   2   9   5      251.09      330.87     59.75 o 
   3   9   5      133.53       75.06     41.73 o 
   4   9   5      159.80      128.50     59.75 o 
   5   9   5       25.23       96.07     75.36 o 
 -12  10   5       15.66       23.72    116.49 o 
 -11  10   5      699.77      613.49    106.00 o 
 -10  10   5       96.95      103.41     65.90 o 
  -9  10   5        0.82       15.96     64.25 o 
  -8  10   5       45.84       64.74     70.25 o 
  -7  10   5      125.30       97.62     41.73 o 
  -6  10   5       83.72      117.98     42.48 o 
  -5  10   5      326.51      324.05     39.57 o 
  -4  10   5      107.36      103.07     25.64 o 
  -3  10   5      265.35      239.72     30.77 o 
  -2  10   5      114.68       72.19     21.34 o 
  -1  10   5        1.52       17.30     22.21 o 
   0  10   5       65.82       94.75     19.87 o 
   1  10   5     1212.34     1414.18     78.09 o 
   2  10   5       59.96       86.77     48.04 o 
   3  10   5      160.05       77.76     48.34 o 
   4  10   5        2.84       44.73     47.74 o 
 -12  11   5        0.13       27.02     78.06 o 
 -11  11   5      122.99       39.03     75.36 o 
 -10  11   5       20.06       27.43     22.93 o 
  -9  11   5      378.34      281.19     64.11 o 
  -8  11   5      273.22      391.25    106.29 o 
  -7  11   5       37.25       51.49     49.39 o 
  -6  11   5      138.39      140.78     35.46 o 
  -5  11   5      261.10      258.08     37.22 o 
  -4  11   5      201.37      223.14     38.13 o 
  -3  11   5      378.83      407.30     40.69 o 
  -2  11   5     1511.68     1699.95    100.63 o 
  -1  11   5       18.75       48.40     25.21 o 
   0  11   5      916.69      990.15     53.88 o 
   1  11   5       10.75       11.89     13.21 o 
   2  11   5       14.18       63.05     48.04 o 
   3  11   5        9.57       27.02     59.74 o 
 -11  12   5       65.29      120.09     84.06 o 
 -10  12   5      264.74      256.11     89.47 o 
  -9  12   5        5.59      -21.32     48.83 o 
  -8  12   5        4.48       91.70     39.73 o 
  -7  12   5        9.33       -9.40     33.39 o 
  -6  12   5       47.97       49.65     33.59 o 
  -5  12   5     1171.80     1186.06     75.22 o 
  -4  12   5      486.01      455.68     43.17 o 
  -3  12   5      176.96      160.90     33.18 o 
  -2  12   5       67.45       61.29     23.25 o 
  -1  12   5       66.43       28.30     28.37 o 
   0  12   5        9.08       21.32     20.30 o 
   1  12   5       24.35       65.75     98.77 o 
   2  12   5       62.14       80.76     54.04 o 
 -10  13   5       66.43       39.03     71.75 o 
  -9  13   5       97.62      171.43     81.66 o 
  -8  13   5      375.58      412.17     52.48 o 
  -7  13   5       42.20       60.11     43.53 o 
  -6  13   5        1.38      -15.39     37.41 o 
  -5  13   5       27.57       33.62     32.04 o 
  -4  13   5      164.52      164.88     38.28 o 
  -3  13   5       49.98       25.53     30.84 o 
  -2  13   5      220.98      227.49     33.75 o 
  -1  13   5       46.74       49.65     27.02 o 
  -9  14   5        1.91        6.00     75.66 o 
  -8  14   5       62.79      -44.73     60.05 o 
  -7  14   5      222.78      199.35     42.90 o 
  -6  14   5        3.52        4.60     39.81 o 
  -5  14   5      252.39      228.07     42.71 o 
  -4  14   5        4.47        8.25     37.20 o 
  -3  14   5       48.75       44.92     45.18 o 
  -2  14   5        3.94       -3.00     45.63 o 
  -6  15   5      166.59       48.10    108.08 o 
   0 -14   6      147.66      122.50     83.77 o 
   1 -14   6       56.57       59.75     77.76 o 
   2 -14   6       39.80      -47.74     62.75 o 
   3 -14   6      140.42       83.77    108.38 o 
   4 -14   6       31.91      105.08     84.36 o 
   5 -14   6        8.59       86.76    114.38 o 
   6 -14   6      153.98      150.72     75.36 o 
  -2 -13   6       10.77      -47.74     53.74 o 
  -1 -13   6        1.20       -8.89     69.05 o 
   0 -13   6        0.59      -42.99     47.83 o 
   1 -13   6       82.72        7.75     64.70 o 
   2 -13   6        1.16       23.72     62.45 o 
   3 -13   6      272.37      228.79    104.49 o 
   4 -13   6      509.78      494.85     43.84 o 
   5 -13   6      244.07      204.47     84.67 o 
   6 -13   6       54.91      -12.01     98.77 o 
   7 -13   6      193.84      252.50     92.17 o 
   8 -13   6       25.52       15.01     81.36 o 
  -4 -12   6      370.50      333.56     66.06 o 
  -3 -12   6       13.83      -20.88     59.18 o 
  -2 -12   6        9.09      -10.35     59.89 o 
  -1 -12   6      167.63      128.26     46.60 o 
   0 -12   6      518.02      469.82     55.86 o 
   1 -12   6      140.99      159.11     47.75 o 
   2 -12   6      516.84      517.07     64.88 o 
   3 -12   6      287.40      218.36     77.92 o 
   4 -12   6       66.01       53.07     55.69 o 
   5 -12   6      205.45       39.03     75.36 o 
   6 -12   6       63.45       -9.01     69.35 o 
   7 -12   6      246.81      225.48     80.77 o 
   8 -12   6       66.15      144.11     84.06 o 
   9 -12   6      323.02      204.47     95.48 o 
  -5 -11   6       69.13       47.20     91.42 o 
  -4 -11   6        1.75       -7.75     28.37 o 
  -3 -11   6      433.24      487.37     63.28 o 
  -2 -11   6      686.07      711.70     75.70 o 
  -1 -11   6        6.70       31.21     47.89 o 
   0 -11   6      112.07      107.65     45.53 o 
   1 -11   6        8.63      -19.55     34.07 o 
   2 -11   6       19.48       43.49     36.19 o 
   3 -11   6      254.24      284.45     30.78 o 
   4 -11   6      611.15      690.62     77.00 o 
   5 -11   6      201.43      106.45     58.70 o 
   6 -11   6      255.11      307.52     59.08 o 
   7 -11   6        8.11       -9.01     66.35 o 
   8 -11   6       46.16       59.57     49.62 o 
   9 -11   6       21.44       23.72     74.76 o 
  -6 -10   6      541.36      420.00     49.94 o 
  -5 -10   6       23.69       23.73     29.86 o 
  -4 -10   6     1154.68     1256.53     72.98 o 
  -3 -10   6       94.28      177.90     45.28 o 
  -2 -10   6      534.26      575.94     56.49 o 
  -1 -10   6        0.11      -31.50     31.50 o 
   0 -10   6      241.55      275.28     42.78 o 
   1 -10   6      155.00      180.15     36.89 o 
   2 -10   6      445.20      633.21    115.76 o 
   3 -10   6      299.84      322.61     66.36 o 
   4 -10   6       86.62      111.83     44.73 o 
   5 -10   6        8.44       27.98     34.96 o 
   6 -10   6      142.84       65.04     46.34 o 
   7 -10   6        3.01      -11.66     38.46 o 
   8 -10   6      108.03       39.51     35.76 o 
   9 -10   6       90.65      165.73    101.48 o 
  10 -10   6       16.35       -9.01     87.66 o 
  -7  -9   6       51.82       35.56     31.99 o 
  -6  -9   6      335.78      367.52     40.82 o 
  -5  -9   6       67.12       32.27     30.02 o 
  -4  -9   6      262.54      260.37     34.83 o 
  -3  -9   6       75.85      112.32     37.32 o 
  -2  -9   6      444.89      511.72     47.18 o 
  -1  -9   6     1091.77     1110.65    100.32 o 
   0  -9   6      293.69      299.31     45.50 o 
   1  -9   6      381.08      442.21     55.85 o 
   2  -9   6       17.48       33.51     30.70 o 
   3  -9   6      174.12      142.40     33.84 o 
   4  -9   6        2.59        2.90     31.74 o 
   5  -9   6        5.70      -37.38     37.38 o 
   6  -9   6      142.68      105.74     96.38 o 
   7  -9   6      164.06      207.95     35.53 o 
   8  -9   6      468.30      466.17     61.10 o 
   9  -9   6        1.79       37.78     36.65 o 
  10  -9   6       69.34       44.73     77.76 o 
  -8  -8   6       18.63       17.71     44.73 o 
  -7  -8   6        0.42        6.00     42.33 o 
  -6  -8   6      647.04      643.82     63.96 o 
  -5  -8   6      756.87      766.87     66.22 o 
  -4  -8   6     1167.98     1037.00    148.07 o 
  -3  -8   6      876.91      950.08     46.55 o 
  -2  -8   6      590.78      471.45     47.75 o 
  -1  -8   6        7.93       13.58     27.70 o 
   0  -8   6       22.85       27.82     28.51 o 
   1  -8   6      624.22      543.02     60.66 o 
   2  -8   6      695.60      693.04     29.30 o 
   3  -8   6      118.16      117.24     32.27 o 
   4  -8   6      490.56      453.78     51.95 o 
   5  -8   6      913.75      922.16     69.34 o 
   6  -8   6       35.08       71.33     30.51 o 
   7  -8   6       19.46       53.77     32.38 o 
   8  -8   6      165.13      178.14     36.31 o 
   9  -8   6      210.61      235.25     45.00 o 
  10  -8   6      337.09      328.93     68.59 o 
  -9  -7   6      156.42      141.41     45.64 o 
  -8  -7   6        0.66       -6.00     39.33 o 
  -7  -7   6     1075.83     1132.25     81.09 o 
  -6  -7   6       63.33       47.74     38.73 o 
  -5  -7   6     3757.17     3958.14    170.42 o 
  -4  -7   6      608.39      660.36     49.90 o 
  -3  -7   6       46.62       39.31     14.01 o 
  -2  -7   6        1.64       13.65     25.68 o 
  -1  -7   6     1290.37     1232.55     89.97 o 
   0  -7   6     2074.23     2279.42    107.14 o 
   1  -7   6     2606.80     2716.66    189.83 o 
   2  -7   6      230.74      185.18     33.77 o 
   3  -7   6       52.26       65.28     36.99 o 
   4  -7   6        0.59       -7.51     38.21 o 
   5  -7   6     1647.24     1732.66    101.16 o 
   6  -7   6     2257.22     2440.06    105.32 o 
   7  -7   6      791.95      732.93     64.72 o 
   8  -7   6      181.79      215.80     39.97 o 
   9  -7   6        0.61       22.35     40.23 o 
  10  -7   6       13.97      -31.05     77.91 o 
  11  -7   6        1.33      114.37     52.08 o 
 -10  -6   6      342.39      324.87     63.35 o 
  -9  -6   6       81.35       41.73     44.73 o 
  -8  -6   6      192.16      252.50     48.64 o 
  -7  -6   6      451.19      404.46     50.75 o 
  -6  -6   6      882.73      872.44     61.57 o 
  -5  -6   6      426.89      488.35     49.29 o 
  -4  -6   6     1931.80     2090.68    100.65 o 
  -3  -6   6      108.06       94.08     31.64 o 
  -2  -6   6     6228.47     6877.68    263.95 o 
  -1  -6   6     1590.03     1703.89     78.32 o 
   0  -6   6       10.67      -21.23     21.23 o 
   1  -6   6     1748.14     1598.98     80.98 o 
   2  -6   6     4535.57     4700.39    166.96 o 
   3  -6   6      978.56     1043.25     68.78 o 
   4  -6   6     3889.24     4239.38    213.84 o 
   5  -6   6      835.89      815.83     47.29 o 
   6  -6   6       24.81       49.53     37.38 o 
   7  -6   6      703.78      702.13     49.29 o 
   8  -6   6      345.62      302.33     43.22 o 
   9  -6   6       21.01       -4.20     38.62 o 
  10  -6   6      241.32      280.28     80.62 o 
  11  -6   6      143.72      168.43     66.43 o 
 -10  -5   6      162.94      174.44     50.74 o 
  -9  -5   6      686.81      643.82     63.96 o 
  -8  -5   6        2.54      -21.32     36.33 o 
  -7  -5   6     4483.14     4751.52    196.68 o 
  -6  -5   6      232.15      233.59     35.13 o 
  -5  -5   6     1146.43     1184.23     57.86 o 
  -4  -5   6        2.64       -7.92     27.38 o 
  -3  -5   6      463.50      350.32     34.58 o 
  -2  -5   6       24.18       35.55     15.01 o 
  -1  -5   6      516.93      397.06     33.90 o 
   0  -5   6     5382.23     5258.11    174.14 o 
   1  -5   6      467.50      455.49     21.13 o 
   2  -5   6       84.21       82.26     25.26 o 
   3  -5   6       57.63       89.15     50.59 o 
   4  -5   6       35.78       35.79     23.25 o 
   5  -5   6      541.34      602.98     51.65 o 
   6  -5   6     1277.10     1272.73     64.80 o 
   7  -5   6      421.17      453.17     39.72 o 
   8  -5   6       81.30       70.91     31.39 o 
   9  -5   6      419.49      376.23     44.95 o 
  10  -5   6       42.39       11.38     42.31 o 
  11  -5   6       36.46       33.49     49.84 o 
 -11  -4   6      127.92      123.85     46.34 o 
 -10  -4   6      984.73      888.63     78.38 o 
  -9  -4   6       16.30        0.00     30.02 o 
  -8  -4   6      583.91      594.57     58.86 o 
  -7  -4   6     1040.61     1045.50     67.28 o 
  -6  -4   6      117.84       99.38     30.62 o 
  -5  -4   6     1831.05     1828.11     93.75 o 
  -4  -4   6     4945.34     5058.39    181.90 o 
  -3  -4   6       66.32       78.97     27.10 o 
  -2  -4   6      484.12      415.21     28.23 o 
  -1  -4   6     1840.85     1710.11     81.30 o 
   0  -4   6     2986.89     3375.21    116.88 o 
   1  -4   6     1864.87     1844.10     61.13 o 
   2  -4   6     1096.61     1107.44     43.83 o 
   3  -4   6        1.95       10.21     18.01 o 
   4  -4   6      562.14      618.01     39.76 o 
   5  -4   6     1479.42     1629.40     75.71 o 
   6  -4   6      541.58      506.15     49.25 o 
   7  -4   6       79.20       63.85     31.52 o 
   8  -4   6        2.59       34.22     28.42 o 
   9  -4   6       15.92       55.86     27.68 o 
  10  -4   6       90.96       99.72     39.18 o 
  11  -4   6      483.33      605.33    105.09 o 
 -11  -3   6      305.23      285.98     44.49 o 
 -10  -3   6        0.14       44.73     44.73 o 
  -9  -3   6       72.07       96.07     33.33 o 
  -8  -3   6      433.38      417.68     51.65 o 
  -7  -3   6     2321.17     2532.42    121.41 o 
  -6  -3   6     1834.75     1961.79     92.25 o 
  -5  -3   6     2924.10     3018.63    126.58 o 
  -4  -3   6       19.64       10.64     22.86 o 
  -3  -3   6     2071.78     2329.25     91.16 o 
  -2  -3   6       88.77       53.48     25.22 o 
  -1  -3   6     4429.67     4765.02    117.63 o 
   0  -3   6     1534.00     1455.09     49.46 o 
   1  -3   6    10020.58    10423.75    230.53 o 
   2  -3   6        8.97       -3.53     17.22 o 
   3  -3   6      825.61      866.78     40.59 o 
   4  -3   6     1248.42     1182.01     48.75 o 
   5  -3   6      120.80      149.10     24.17 o 
   6  -3   6      427.89      474.84     53.60 o 
   7  -3   6      882.52      925.73     54.35 o 
   8  -3   6      630.26      676.36     82.28 o 
   9  -3   6       77.14       60.06     33.18 o 
  10  -3   6      657.90      719.54    225.06 o 
 -12  -2   6        0.05       14.60     37.13 o 
 -11  -2   6      194.31      219.48     41.58 o 
 -10  -2   6      857.51      890.21     64.00 o 
  -9  -2   6      450.49      492.44     51.05 o 
  -8  -2   6     1490.30     1522.73     89.82 o 
  -7  -2   6      465.95      440.51     48.35 o 
  -6  -2   6     2096.77     2140.63    101.58 o 
  -5  -2   6      113.61      120.10     24.02 o 
  -4  -2   6      183.88      134.81     30.63 o 
  -3  -2   6       79.77       76.31     23.25 o 
  -2  -2   6       39.71      129.46     17.71 o 
  -1  -2   6     2053.01     2011.97     64.51 o 
   0  -2   6    11835.15    11547.04    253.62 o 
   1  -2   6       42.24       32.43     12.77 o 
   2  -2   6       18.32       14.84     12.63 o 
   3  -2   6      178.14      184.48     22.50 o 
   4  -2   6     1863.83     1845.50     65.31 o 
   5  -2   6     1960.03     2018.80     81.40 o 
   6  -2   6     2354.70     2454.37     90.32 o 
   7  -2   6      509.52      526.76     35.09 o 
   8  -2   6       50.28       77.43     30.02 o 
   9  -2   6      187.90      156.98     52.99 o 
  10  -2   6       83.82       55.78     55.54 o 
 -12  -1   6      289.76      225.55     55.70 o 
 -11  -1   6     1729.29     1694.86     95.91 o 
 -10  -1   6       20.73       -7.33     31.52 o 
  -9  -1   6       35.59       21.32     33.32 o 
  -8  -1   6        0.11       -3.00     27.32 o 
  -7  -1   6        7.89       23.72     26.72 o 
  -6  -1   6     1069.04     1056.15     53.47 o 
  -5  -1   6    12705.16    12792.68    373.09 o 
  -4  -1   6        2.10      -17.71     30.02 o 
  -3  -1   6     2112.99     2123.81    247.28 o 
  -2  -1   6      815.69      853.88     35.60 o 
  -1  -1   6     1253.38     1539.82     54.76 o 
   0  -1   6     1198.80     1232.03     59.64 o 
   1  -1   6    16543.99    16330.07    303.56 o 
   2  -1   6      913.92      887.71     32.38 o 
   3  -1   6     2255.87     2048.52     60.71 o 
   4  -1   6      397.35      384.69     24.11 o 
   5  -1   6      486.82      586.47     43.84 o 
   6  -1   6     1173.78     1175.51     50.43 o 
   7  -1   6     3108.62     3198.89    188.46 o 
   8  -1   6      740.68      742.12     39.86 o 
   9  -1   6      804.65      859.22     95.20 o 
  10  -1   6      191.27      225.48     44.44 o 
 -12   0   6      229.91      217.64     35.77 o 
 -11   0   6       41.47        9.91     67.40 o 
 -10   0   6      669.37      661.96     47.87 o 
  -9   0   6      321.74      275.11     49.84 o 
  -8   0   6     2510.24     2560.34    122.02 o 
  -7   0   6      672.96      694.93     54.96 o 
  -6   0   6     7305.68     7513.63    228.43 o 
  -5   0   6      167.29      168.74     27.02 o 
  -4   0   6     1709.66     1553.83     64.92 o 
  -3   0   6      131.07      116.50     29.72 o 
  -2   0   6    16171.81    17034.74    393.23 o 
  -1   0   6     1232.93     1216.81     31.07 o 
   0   0   6    25103.20    25091.59    408.09 o 
   1   0   6      494.29      520.47     22.06 o 
   2   0   6        3.76       17.88     11.53 o 
   3   0   6      574.48      605.40     41.74 o 
   4   0   6     1241.13     1218.94     42.21 o 
   5   0   6     1322.78     1305.01     43.31 o 
   6   0   6     2554.80     2703.77     80.64 o 
   7   0   6      139.29      130.01     18.68 o 
   8   0   6      169.04      148.10     24.44 o 
   9   0   6       94.81      116.40     24.40 o 
  10   0   6       22.39       -9.01     81.36 o 
 -13   1   6       22.01      110.52     43.23 o 
 -12   1   6       86.26       30.83     29.58 o 
 -11   1   6     1427.23     1657.25     77.22 o 
 -10   1   6        9.43      -17.97     24.93 o 
  -9   1   6      178.83      191.71     25.26 o 
  -8   1   6      180.99      175.22     23.07 o 
  -7   1   6      131.92      130.02     32.46 o 
  -6   1   6      161.50      102.73     31.38 o 
  -5   1   6    13286.94    13551.63    312.64 o 
  -4   1   6     1025.69     1049.37     49.57 o 
  -3   1   6      253.33      227.58     18.11 o 
  -2   1   6     2009.75     2048.78     56.12 o 
  -1   1   6     3099.37     3317.42     69.87 o 
   0   1   6       55.58       45.98     11.45 o 
   1   1   6     6814.71     6602.58    126.41 o 
   2   1   6      788.94      795.47     25.91 o 
   3   1   6      423.27      388.36     19.08 o 
   4   1   6      100.49       96.47     15.31 o 
   5   1   6      224.77      216.47     14.86 o 
   6   1   6       33.05       40.38     12.74 o 
   7   1   6     1252.77     1209.41     57.52 o 
   8   1   6        1.49       -0.35     13.54 o 
   9   1   6      114.47      116.49     78.06 o 
 -13   2   6        5.53       93.07     47.44 o 
 -12   2   6      419.27      423.73    120.25 o 
 -11   2   6        0.21       32.12     24.22 o 
 -10   2   6     1925.51     1926.11     84.57 o 
  -9   2   6       17.18       22.49     17.86 o 
  -8   2   6     1617.99     1603.60     59.89 o 
  -7   2   6      291.43      267.05     19.55 o 
  -6   2   6     5446.94     5417.76    191.50 o 
  -5   2   6       79.09       57.90      8.78 o 
  -4   2   6       13.66       -0.77      8.55 o 
  -3   2   6     1203.81     1163.42     34.09 o 
  -2   2   6        8.64       10.49     13.36 o 
  -1   2   6     1988.35     2001.24     42.92 o 
   0   2   6     8276.09     8439.84    160.05 o 
   1   2   6      201.09      207.42     15.02 o 
   2   2   6      492.90      557.13     19.31 o 
   3   2   6        1.83       13.73      8.86 o 
   4   2   6       12.65       20.66      6.26 o 
   5   2   6       17.25        4.50      7.51 o 
   6   2   6     1967.24     1951.69    121.08 o 
   7   2   6       71.03       83.76     42.03 o 
   8   2   6      317.02      387.02     77.47 o 
   9   2   6       38.88       65.75    102.08 o 
 -13   3   6       13.57      -39.03     99.37 o 
 -12   3   6       45.14       46.95     31.52 o 
 -11   3   6      480.27      472.04     36.60 o 
 -10   3   6       69.06       81.97     16.71 o 
  -9   3   6       36.13       57.65     38.94 o 
  -8   3   6       52.02       56.32     67.55 o 
  -7   3   6     1063.88     1086.78     61.27 o 
  -6   3   6        4.91        4.45     49.39 o 
  -5   3   6      633.56      568.04     41.22 o 
  -4   3   6       17.63      -19.17     22.55 o 
  -3   3   6      846.01      855.16     37.33 o 
  -2   3   6      294.69      308.30     20.87 o 
  -1   3   6     4122.08     3940.32     87.98 o 
   0   3   6        0.03      -28.52     28.52 o 
   1   3   6      135.57      177.14     11.71 o 
   2   3   6       88.78       83.77      6.00 o 
   3   3   6      901.79      996.55     69.08 o 
   4   3   6       97.61       72.06     33.63 o 
   5   3   6     2934.78     3288.51    169.82 o 
   6   3   6      147.52       96.08     42.03 o 
   7   3   6        8.05      -23.72     45.03 o 
   8   3   6        9.94       77.76     60.04 o 
   9   3   6      172.85      264.81     66.05 o 
 -13   4   6       21.78       93.07     81.36 o 
 -12   4   6      132.35      121.18     60.63 o 
 -11   4   6       14.09       18.54     42.18 o 
 -10   4   6       11.04        5.92     34.73 o 
  -9   4   6       15.87       55.05     37.72 o 
  -8   4   6      112.50      107.29     33.18 o 
  -7   4   6       38.42       53.98     33.02 o 
  -6   4   6     4719.18     4783.08    176.01 o 
  -5   4   6       24.45       44.24     22.09 o 
  -4   4   6      339.44      343.65     25.05 o 
  -3   4   6       47.72       52.35     10.43 o 
  -2   4   6      704.37      749.56     30.69 o 
  -1   4   6        1.03       23.84     17.86 o 
   0   4   6     9533.70     9697.89    185.64 o 
   1   4   6       64.50       50.74      9.31 o 
   2   4   6     3116.89     3128.14    153.34 o 
   3   4   6      205.42      297.85     41.73 o 
   4   4   6      193.90      132.41     39.03 o 
   5   4   6      529.89      502.37     58.86 o 
   6   4   6     2957.72     3151.37    178.52 o 
   7   4   6      690.71      720.99     91.29 o 
   8   4   6      423.00      429.07     77.17 o 
 -13   5   6        2.96        3.00     78.96 o 
 -12   5   6       50.68       17.71     59.74 o 
 -11   5   6      494.80      535.76     60.94 o 
 -10   5   6       16.25       51.70     39.23 o 
  -9   5   6     1581.27     1609.64    100.79 o 
  -8   5   6      124.99       80.69     30.61 o 
  -7   5   6      517.10      555.07     48.92 o 
  -6   5   6      374.04      400.43     47.24 o 
  -5   5   6      612.37      656.03     47.80 o 
  -4   5   6       20.74       -9.08     25.52 o 
  -3   5   6     4446.96     4559.13    114.82 o 
  -2   5   6      261.60      276.94     21.22 o 
  -1   5   6    11542.26    12271.29    222.21 o 
   0   5   6        2.41       -8.12      8.90 o 
   1   5   6       34.17       39.03      6.30 o 
   2   5   6      346.04      294.26     35.73 o 
   3   5   6     2007.03     1908.58    110.27 o 
   4   5   6      578.06      575.95     63.06 o 
   5   5   6     1068.53     1184.52     98.21 o 
   6   5   6       48.02       72.05     56.74 o 
   7   5   6       42.19       59.74     54.04 o 
   8   5   6        2.19      -12.01     56.74 o 
 -13   6   6       11.96      -23.72    110.48 o 
 -12   6   6      399.03      470.81    118.90 o 
 -11   6   6      131.70       56.29     50.63 o 
 -10   6   6      141.77      176.20     47.61 o 
  -9   6   6       15.17       26.33     32.87 o 
  -8   6   6      837.55      923.74     72.84 o 
  -7   6   6      114.51      130.02     32.73 o 
  -6   6   6     2426.50     2671.83    116.06 o 
  -5   6   6      272.69      248.70     20.12 o 
  -4   6   6     2477.12     2468.97     68.10 o 
  -3   6   6      264.98      279.79     24.47 o 
  -2   6   6      416.23      425.79     22.85 o 
  -1   6   6       96.91       81.37     13.76 o 
   0   6   6      783.57      723.65     34.54 o 
   1   6   6        9.75        3.00      3.00 o 
   2   6   6     1465.93     1583.43    100.33 o 
   3   6   6       45.06      108.38     36.63 o 
   4   6   6       69.41      110.78     41.43 o 
   5   6   6      601.69      537.21     66.06 o 
   6   6   6      447.60      478.02     69.36 o 
   7   6   6        0.71        3.00     81.96 o 
 -13   7   6       53.36      116.49     84.06 o 
 -12   7   6        1.37      -50.74     65.45 o 
 -11   7   6      112.96      136.04     54.19 o 
 -10   7   6      302.64      277.59     51.98 o 
  -9   7   6     1142.81     1103.32     87.98 o 
  -8   7   6        2.35       26.19     32.87 o 
  -7   7   6      240.43      299.83     41.83 o 
  -6   7   6        1.00       -1.59     19.51 o 
  -5   7   6      198.92      222.42     19.59 o 
  -4   7   6      157.79      122.54     17.16 o 
  -3   7   6     3414.67     3582.68    111.71 o 
  -2   7   6      219.81      194.40     18.90 o 
  -1   7   6      256.82      228.37     19.97 o 
   0   7   6      127.68      131.35     13.68 o 
   1   7   6      282.45      380.42     45.04 o 
   2   7   6       75.13       65.75     45.33 o 
   3   7   6       65.55       72.05     39.03 o 
   4   7   6       27.39       33.02     48.04 o 
   5   7   6      444.72      480.42     72.06 o 
   6   7   6       14.07      -36.33     60.04 o 
 -13   8   6        6.71       17.71     74.45 o 
 -12   8   6       51.88       80.76     71.75 o 
 -11   8   6       16.08      -33.02     63.05 o 
 -10   8   6      303.09      312.88     55.20 o 
  -9   8   6      141.24      233.06     41.33 o 
  -8   8   6      344.83      452.20     85.12 o 
  -7   8   6       44.53       59.73     21.17 o 
  -6   8   6      150.92       91.77     25.26 o 
  -5   8   6       29.72       27.01     23.00 o 
  -4   8   6      266.63      242.62     28.37 o 
  -3   8   6      292.75      331.27     29.48 o 
  -2   8   6       25.01      -10.78     17.05 o 
  -1   8   6       78.77       62.34     13.62 o 
   0   8   6        3.44       19.76     11.53 o 
   1   8   6       76.87       59.75     41.43 o 
   2   8   6      479.20      429.09     59.15 o 
   3   8   6       61.16       33.03     36.03 o 
   4   8   6       11.74      -45.33     45.33 o 
   5   8   6        7.00        0.00     30.02 o 
 -13   9   6        0.36       27.02     81.06 o 
 -12   9   6        0.00        6.00     66.35 o 
 -11   9   6       20.06      161.52     75.36 o 
 -10   9   6       23.46       62.90     40.34 o 
  -9   9   6      787.79      820.54     75.06 o 
  -8   9   6       67.63       65.99     19.51 o 
  -7   9   6       76.15       95.98     35.88 o 
  -6   9   6       93.19      100.00     46.39 o 
  -5   9   6      253.74      256.40     36.18 o 
  -4   9   6      113.20      127.22     24.46 o 
  -3   9   6      194.48      201.46     23.43 o 
  -2   9   6       57.02       41.70     18.16 o 
  -1   9   6       73.38       71.18     14.86 o 
   0   9   6        4.89        7.61     13.81 o 
   1   9   6     1268.61     1320.37     99.72 o 
   2   9   6      129.58      177.14     42.33 o 
   3   9   6       42.44       33.02     54.34 o 
   4   9   6       91.46       80.76     51.34 o 
   5   9   6      329.21      319.17     74.46 o 
 -12  10   6       52.03        9.01     93.37 o 
 -11  10   6        9.43       63.05     72.35 o 
 -10  10   6      334.62      426.05     63.94 o 
  -9  10   6        0.72       34.10     43.53 o 
  -8  10   6       18.93       20.43     35.01 o 
  -7  10   6        5.27      -30.51     30.51 o 
  -6  10   6       51.18       -3.90     23.86 o 
  -5  10   6       52.05       76.37     33.02 o 
  -4  10   6     1706.57     1835.20     86.74 o 
  -3  10   6       30.31      -10.40     22.52 o 
  -2  10   6      260.59      277.55     32.77 o 
  -1  10   6        3.35       17.07     21.51 o 
   0  10   6      145.51      149.48     21.02 o 
   1  10   6       27.46       59.74     44.73 o 
   2  10   6      209.45      218.88     69.66 o 
   3  10   6       63.62       96.07     48.34 o 
   4  10   6      414.61      384.93     72.96 o 
 -12  11   6       20.87       17.71     71.75 o 
 -11  11   6      108.76      -12.01     78.06 o 
 -10  11   6        0.19       93.07    102.38 o 
  -9  11   6      115.80       90.13     24.17 o 
  -8  11   6       75.45       -0.46     52.24 o 
  -7  11   6      542.67      559.53     50.85 o 
  -6  11   6        9.16       -3.45     25.50 o 
  -5  11   6      537.13      602.28    100.29 o 
  -4  11   6       20.52       -2.08     28.52 o 
  -3  11   6      301.81      335.47     35.61 o 
  -2  11   6       14.80       24.02     21.23 o 
  -1  11   6     1203.31     1217.95     72.59 o 
   0  11   6       76.23       78.36     19.36 o 
   1  11   6      617.74      599.96     75.07 o 
   2  11   6        3.87       12.01     50.74 o 
 -11  12   6       16.12      -57.04     75.36 o 
 -10  12   6      115.35      105.08     75.36 o 
  -9  12   6      170.02      177.14     71.46 o 
  -8  12   6       13.42       39.12     66.05 o 
  -7  12   6      108.15      108.18     61.55 o 
  -6  12   6      311.16      289.97     48.34 o 
  -5  12   6        0.85       38.03     31.37 o 
  -4  12   6      495.74      515.60     46.68 o 
  -3  12   6       24.62       42.64     28.69 o 
  -2  12   6      189.30      213.53     39.03 o 
  -1  12   6        0.72       23.23     28.38 o 
   0  12   6       21.99      -15.01     54.04 o 
   1  12   6       29.27      -17.71     53.74 o 
 -10  13   6        8.41       77.76    122.79 o 
  -9  13   6      152.94      218.87     74.46 o 
  -8  13   6      223.56      175.73     59.46 o 
  -7  13   6       33.63       62.55     41.69 o 
  -6  13   6        3.62      -11.34     33.16 o 
  -5  13   6        3.30       -6.08     31.23 o 
  -4  13   6        1.07       26.77     32.85 o 
  -3  13   6       56.69       31.84     40.53 o 
  -2  13   6       18.39       48.87     37.20 o 
   0  13   6        2.83      -86.46     86.46 o 
  -8  14   6        2.23      -96.07    108.68 o 
  -7  14   6       27.88       19.31     61.25 o 
  -6  14   6       20.53        4.50     42.88 o 
  -5  14   6        0.45       68.16     45.59 o 
  -4  14   6       86.90      101.17     51.42 o 
  -3  14   6       41.43      -57.04     66.35 o 
   0 -14   7       52.09      -21.32     87.37 o 
   1 -14   7       75.84       -9.01     81.36 o 
   2 -14   7       76.49      101.78     89.47 o 
   3 -14   7        1.37      110.78     86.46 o 
   4 -14   7      108.41       21.32     84.36 o 
   5 -14   7       30.63      -36.33     75.36 o 
  -2 -13   7      176.92       -6.00     72.36 o 
  -1 -13   7      333.80      290.34     87.67 o 
   0 -13   7       97.85        0.00     30.02 o 
   1 -13   7       45.75       17.71     71.75 o 
   2 -13   7       39.26       23.72     71.75 o 
   3 -13   7        4.65        9.01     66.35 o 
   4 -13   7      213.80        3.00     69.96 o 
   5 -13   7      348.43      384.93     92.48 o 
   6 -13   7       84.61       59.75     80.46 o 
   7 -13   7      151.74      183.14    120.09 o 
  -4 -12   7      116.33      110.79     75.06 o 
  -3 -12   7      598.60      591.84    120.11 o 
  -2 -12   7      217.57      177.21     59.15 o 
  -1 -12   7      179.73      189.15     55.02 o 
   0 -12   7       97.65       46.46     42.30 o 
   1 -12   7      488.81      529.53     65.24 o 
   2 -12   7      271.38      343.90     75.51 o 
   3 -12   7      199.72      177.14     74.46 o 
   4 -12   7      344.15      299.95     30.33 o 
   5 -12   7       61.39       15.01     63.05 o 
   6 -12   7        5.33      -75.06     75.06 o 
   7 -12   7      438.82      378.33    102.39 o 
   8 -12   7       12.27      110.78     90.07 o 
  -5 -11   7        0.22      -46.83     46.83 o 
  -4 -11   7       26.08       52.86     56.23 o 
  -3 -11   7       29.16      -13.06     45.59 o 
  -2 -11   7       26.52        9.44     38.83 o 
  -1 -11   7      570.44      583.13     65.15 o 
   0 -11   7       28.06       36.35     47.03 o 
   1 -11   7       27.28       99.62     47.15 o 
   2 -11   7        0.63       13.26     28.02 o 
   3 -11   7        4.05       21.91     50.59 o 
   4 -11   7      382.64      394.47     61.47 o 
   5 -11   7      470.21      550.57     68.93 o 
   6 -11   7      126.56      101.78     75.06 o 
   7 -11   7      113.25      -17.71     68.45 o 
   8 -11   7      254.93      192.16     83.47 o 
   9 -11   7        0.53      101.77    122.49 o 
  -6 -10   7       97.60       73.10     39.13 o 
  -5 -10   7      240.13      263.54     53.19 o 
  -4 -10   7       27.24       32.97     40.23 o 
  -3 -10   7       46.84       10.15     72.05 o 
  -2 -10   7      118.58       78.31     41.45 o 
  -1 -10   7     1395.78     1359.57     94.20 o 
   0 -10   7      343.76      421.93     57.69 o 
   1 -10   7      252.64      261.23     45.44 o 
   2 -10   7       37.40       55.21     35.77 o 
   3 -10   7      111.25      105.65     18.16 o 
   4 -10   7      321.93      391.99    100.74 o 
   5 -10   7      349.83      388.99     60.14 o 
   6 -10   7      104.37       70.48     65.75 o 
   7 -10   7      356.79      303.14     89.48 o 
   8 -10   7       11.01       21.32     60.64 o 
   9 -10   7        0.77       -6.00     75.66 o 
  -7  -9   7      215.19      116.49     86.47 o 
  -6  -9   7      275.98      276.99     36.37 o 
  -5  -9   7       99.96       96.26     25.30 o 
  -4  -9   7      137.52      114.60     27.17 o 
  -3  -9   7       74.42       20.99     39.85 o 
  -2  -9   7      799.55      848.29     69.49 o 
  -1  -9   7      825.50      825.69     66.67 o 
   0  -9   7      377.79      373.23     84.67 o 
   1  -9   7       19.91       48.49     32.83 o 
   2  -9   7      139.49      102.06     35.90 o 
   3  -9   7      592.76      576.59     56.99 o 
   4  -9   7      599.45      596.54    181.07 o 
   5  -9   7      236.96      307.79     48.16 o 
   6  -9   7        9.44      -22.59     52.96 o 
   7  -9   7      486.52      419.07     52.61 o 
   8  -9   7        3.10      -36.97     36.97 o 
   9  -9   7      506.18      470.82    102.39 o 
  -8  -8   7       71.16       77.76     48.34 o 
  -7  -8   7       26.16       33.02     36.03 o 
  -6  -8   7      116.05        0.00     30.02 o 
  -5  -8   7        4.32        9.13     19.65 o 
  -4  -8   7      122.21      135.74     28.82 o 
  -3  -8   7      394.43      417.85     49.46 o 
  -2  -8   7      575.18      621.13     56.91 o 
  -1  -8   7      605.66      495.81     57.36 o 
   0  -8   7        4.55      -30.49     30.49 o 
   1  -8   7       90.05       65.75     32.16 o 
   2  -8   7       64.39       54.20      5.68 o 
   3  -8   7     2282.76     2288.29    125.95 o 
   4  -8   7     3259.32     3250.35    165.70 o 
   5  -8   7      342.99      326.51     46.15 o 
   6  -8   7      537.35      561.46     51.40 o 
   7  -8   7       14.09       36.47     32.50 o 
   8  -8   7      101.86       54.29     40.33 o 
   9  -8   7      150.78      177.55     46.34 o 
  10  -8   7      623.26      666.01    130.02 o 
  -9  -7   7       68.48        6.00     42.33 o 
  -8  -7   7      682.69      456.74     63.36 o 
  -7  -7   7      102.09       54.04     48.34 o 
  -6  -7   7     1162.76     1074.03     78.99 o 
  -5  -7   7       58.00      100.11     52.84 o 
  -4  -7   7       44.70       94.61     32.66 o 
  -3  -7   7      205.73      249.22     37.66 o 
  -2  -7   7      901.40      720.52     56.98 o 
  -1  -7   7      558.75      564.01     49.31 o 
   0  -7   7     2136.02     2111.17    106.81 o 
   1  -7   7     1045.50     1162.27    111.58 o 
   2  -7   7      545.94      618.17     46.10 o 
   3  -7   7      368.06      398.33     46.68 o 
   4  -7   7      358.95      367.74     39.35 o 
   5  -7   7      314.41      372.03     36.53 o 
   6  -7   7      437.16      488.75     43.88 o 
   7  -7   7      314.04      302.34     65.76 o 
   8  -7   7       21.18       22.30     37.11 o 
   9  -7   7      263.38      343.64     87.52 o 
  10  -7   7      103.87       56.28     48.78 o 
  -9  -6   7      484.83      537.18     63.66 o 
  -8  -6   7       80.55      137.50     56.44 o 
  -7  -6   7      719.63      738.73     62.46 o 
  -6  -6   7      129.28      153.42     39.33 o 
  -5  -6   7        5.51       18.50     37.65 o 
  -4  -6   7      464.31      408.42     43.70 o 
  -3  -6   7     5520.53     5815.96    236.10 o 
  -2  -6   7     1161.25     1129.01     72.93 o 
  -1  -6   7     1932.53     1996.12     93.48 o 
   0  -6   7       71.22       85.39     27.49 o 
   1  -6   7      738.10      705.28     28.78 o 
   2  -6   7      415.16      379.39     26.86 o 
   3  -6   7     1124.93     1190.53     69.90 o 
   4  -6   7      925.64     1062.27     68.09 o 
   5  -6   7      525.83      510.42    130.47 o 
   6  -6   7      192.75      192.58     33.93 o 
   7  -6   7       25.33        6.00     27.44 o 
   8  -6   7       27.42       21.24     41.65 o 
   9  -6   7       83.61       33.13     49.69 o 
  10  -6   7      281.26      243.17     51.56 o 
 -10  -5   7       19.48      -41.73     48.04 o 
  -9  -5   7        2.28      -39.03     45.03 o 
  -8  -5   7      700.20      640.83     63.96 o 
  -7  -5   7        0.87        9.01     39.33 o 
  -6  -5   7     2180.77     2237.97    108.77 o 
  -5  -5   7     2604.36     2716.57    119.10 o 
  -4  -5   7     1232.85     1289.45     75.13 o 
  -3  -5   7        7.81      -14.07     44.73 o 
  -2  -5   7      273.65      273.61     17.57 o 
  -1  -5   7      193.70      215.04     30.16 o 
   0  -5   7     4484.33     4412.97    164.59 o 
   1  -5   7     1071.21     1173.65     37.23 o 
   2  -5   7      952.69     1075.90     41.09 o 
   3  -5   7       90.12       99.82     28.51 o 
   4  -5   7        1.52       14.58     21.98 o 
   5  -5   7       15.91      -10.14     24.02 o 
   6  -5   7      662.36      624.16     54.35 o 
   7  -5   7      116.38      153.14     39.03 o 
   8  -5   7      651.70      598.93     88.28 o 
   9  -5   7        5.69       -3.24     37.77 o 
  10  -5   7      146.19      171.55     56.75 o 
 -11  -4   7      265.83      290.34     54.04 o 
 -10  -4   7       42.53       30.02     48.04 o 
  -9  -4   7     1192.57     1226.30     88.30 o 
  -8  -4   7       26.38       39.03     32.72 o 
  -7  -4   7     2526.04     2488.56    125.92 o 
  -6  -4   7      301.68      320.98     47.14 o 
  -5  -4   7     1191.60     1324.38     79.90 o 
  -4  -4   7      348.64      351.65     77.62 o 
  -3  -4   7      582.02      579.68     72.52 o 
  -2  -4   7      180.10      156.68     42.34 o 
  -1  -4   7      662.88      574.53     70.43 o 
   0  -4   7      884.34      882.32     42.95 o 
   1  -4   7      267.29      260.71     21.34 o 
   2  -4   7      426.88      449.05     28.30 o 
   3  -4   7      559.08      672.98     41.59 o 
   4  -4   7       11.59       11.41     34.53 o 
   5  -4   7     1015.74      975.33     77.04 o 
   6  -4   7      338.30      336.38     33.69 o 
   7  -4   7       14.25       -5.70     49.39 o 
   8  -4   7        3.42       10.42     32.21 o 
   9  -4   7       55.86       33.51     30.70 o 
  10  -4   7       26.29       43.08     39.32 o 
 -11  -3   7      122.02       92.36     37.73 o 
 -10  -3   7      260.45      294.24     56.45 o 
  -9  -3   7       13.59       21.32     36.33 o 
  -8  -3   7       10.55       17.71     38.73 o 
  -7  -3   7      162.35      168.74     42.63 o 
  -6  -3   7      210.61      248.91     36.33 o 
  -5  -3   7     1691.24     1632.11     84.13 o 
  -4  -3   7     1795.51     1792.51    145.89 o 
  -3  -3   7       18.95       20.15     26.53 o 
  -2  -3   7      706.84      653.89     31.02 o 
  -1  -3   7      512.06      498.11     43.85 o 
   0  -3   7       43.01       41.91     13.45 o 
   1  -3   7     1766.32     1650.62     54.37 o 
   2  -3   7     1258.44     1194.46     38.81 o 
   3  -3   7      138.89      123.10     18.04 o 
   4  -3   7     1945.75     1918.59     73.75 o 
   5  -3   7      970.38      953.59     50.07 o 
   6  -3   7       87.88       88.55     21.55 o 
   7  -3   7       46.88       82.71     50.89 o 
   8  -3   7      260.26      250.83     54.19 o 
   9  -3   7      173.17      284.87     88.42 o 
  10  -3   7      267.25      207.77     77.46 o 
 -12  -2   7       22.52       -8.54     65.75 o 
 -11  -2   7      236.84      250.33     47.30 o 
 -10  -2   7      632.94      552.52     69.67 o 
  -9  -2   7     2342.44     2284.82    146.63 o 
  -8  -2   7      389.25      404.46     50.75 o 
  -7  -2   7     2330.31     2364.47    128.02 o 
  -6  -2   7      328.01      349.21     36.93 o 
  -5  -2   7      281.45      257.63     33.33 o 
  -4  -2   7     1874.40     1814.26     79.34 o 
  -3  -2   7        6.19       26.98     17.86 o 
  -2  -2   7        5.16       18.23     22.52 o 
  -1  -2   7     5532.32     5456.28    143.69 o 
   0  -2   7     3942.14     3721.96    165.51 o 
   1  -2   7     2828.89     2883.59     88.41 o 
   2  -2   7        2.02       10.51     14.86 o 
   3  -2   7      151.05      124.89     17.65 o 
   4  -2   7       57.71       35.88     18.16 o 
   5  -2   7     2014.98     2116.71     85.95 o 
   6  -2   7     1891.33     2036.07     81.76 o 
   7  -2   7     1070.20     1065.54     61.64 o 
   8  -2   7       42.16      115.75     31.95 o 
   9  -2   7        0.23      -14.15     33.04 o 
  10  -2   7        0.50      -51.34     51.34 o 
 -12  -1   7      457.24      389.11     77.77 o 
 -11  -1   7      297.11      270.23     42.71 o 
 -10  -1   7     1428.58     1500.97    115.49 o 
  -9  -1   7       67.25       23.72     32.72 o 
  -8  -1   7     1561.11     1574.75     82.61 o 
  -7  -1   7        0.18       47.74     32.42 o 
  -6  -1   7     2471.01     2549.48    110.61 o 
  -5  -1   7      728.90      809.10     52.86 o 
  -4  -1   7     4136.86     3903.80    123.38 o 
  -3  -1   7        1.39        5.31     13.68 o 
  -2  -1   7       16.38       67.89     19.36 o 
  -1  -1   7      579.71      513.49     41.45 o 
   0  -1   7     2975.32     3228.08     74.96 o 
   1  -1   7     2482.74     2562.83     60.73 o 
   2  -1   7     7089.32     7116.60    150.20 o 
   3  -1   7     1707.64     1696.36     56.49 o 
   4  -1   7     2718.63     2823.15     84.36 o 
   5  -1   7      729.71      737.07     52.55 o 
   6  -1   7        8.61        5.98     23.87 o 
   7  -1   7     1112.67     1199.41    106.92 o 
   8  -1   7       70.69       68.87     23.56 o 
   9  -1   7      614.02      502.37     71.17 o 
 -12   0   7       31.81      -10.02     33.14 o 
 -11   0   7      101.38      111.48     40.53 o 
 -10   0   7        1.88       14.25     22.95 o 
  -9   0   7     1908.21     1937.24    106.06 o 
  -8   0   7        3.26       27.02     33.02 o 
  -7   0   7     2339.49     2488.76     98.58 o 
  -6   0   7     1370.28     1401.48     65.79 o 
  -5   0   7     4918.65     5149.98    165.25 o 
  -4   0   7      455.12      565.76     44.44 o 
  -3   0   7     7876.23     8032.54    181.82 o 
  -2   0   7      470.89      513.39     24.44 o 
  -1   0   7    14745.34    15010.10    255.98 o 
   0   0   7     2342.50     2236.93     54.62 o 
   1   0   7     2008.27     1947.80     54.83 o 
   2   0   7      111.11      104.83     26.72 o 
   3   0   7     2315.22     2268.48     57.68 o 
   4   0   7      247.12      233.62     19.43 o 
   5   0   7     1201.17     1294.09     45.50 o 
   6   0   7     1345.34     1388.18     51.67 o 
   7   0   7      203.06      227.24     42.03 o 
   8   0   7       44.44       24.71     22.37 o 
   9   0   7       54.42       17.71     26.72 o 
 -13   1   7       11.26      -12.01     80.46 o 
 -12   1   7      184.53      127.24     41.88 o 
 -11   1   7       51.84       35.89     23.32 o 
 -10   1   7     2581.02     2703.26    107.84 o 
  -9   1   7      169.37      161.53     24.38 o 
  -8   1   7      193.99      218.88     39.03 o 
  -7   1   7      407.06      399.97     39.34 o 
  -6   1   7        5.33       17.71     26.72 o 
  -5   1   7      264.91      330.89     39.94 o 
  -4   1   7     3499.78     3203.84    105.59 o 
  -3   1   7        4.89       22.02     24.02 o 
  -2   1   7     4530.07     4733.54    128.71 o 
  -1   1   7        1.39       -2.28     12.27 o 
   0   1   7       10.77        5.59     15.63 o 
   1   1   7      654.93      639.49     23.23 o 
   2   1   7     3840.41     3788.55     77.79 o 
   3   1   7       15.81       12.63     10.04 o 
   4   1   7      492.99      518.38     21.96 o 
   5   1   7      137.75      181.59     39.18 o 
   6   1   7      618.88      670.18     32.02 o 
   7   1   7       70.20       43.23     12.53 o 
   8   1   7      197.04      195.16     24.62 o 
   9   1   7       14.15        0.00     30.02 o 
 -13   2   7      197.26      201.46     84.07 o 
 -12   2   7      162.47       91.59     24.91 o 
 -11   2   7      617.14      664.26     47.05 o 
 -10   2   7      155.52      150.56     46.84 o 
  -9   2   7      151.03      166.38     19.91 o 
  -8   2   7       10.38        6.71     11.49 o 
  -7   2   7     1117.55     1111.12     63.23 o 
  -6   2   7      266.97      270.11     60.20 o 
  -5   2   7     1754.29     1759.45     61.26 o 
  -4   2   7      368.74      350.31     21.18 o 
  -3   2   7     8420.04     8777.38    185.48 o 
  -2   2   7       45.20       52.54     13.54 o 
  -1   2   7     1131.64     1123.45     38.90 o 
   0   2   7      125.52      116.06     10.57 o 
   1   2   7     3225.77     3058.73     90.07 o 
   2   2   7        1.88       12.91      8.85 o 
   3   2   7       90.94       96.81     11.38 o 
   4   2   7        2.74        3.00      6.00 o 
   5   2   7      206.48      195.16      9.31 o 
   6   2   7       37.41       75.06     39.03 o 
   7   2   7     1807.37     1870.01    146.90 o 
   8   2   7       57.69       33.02     51.04 o 
 -13   3   7      101.74      183.14     87.37 o 
 -12   3   7       41.28      128.50     74.46 o 
 -11   3   7       46.26       34.86     41.88 o 
 -10   3   7     2241.57     2379.10    132.16 o 
  -9   3   7        2.63        0.06     36.11 o 
  -8   3   7      248.49      240.39     45.19 o 
  -7   3   7        2.35       33.02     27.60 o 
  -6   3   7     1027.70      904.43     64.02 o 
  -5   3   7      509.90      518.81     67.42 o 
  -4   3   7     7330.10     7746.21    197.55 o 
  -3   3   7      256.04      269.15     15.82 o 
  -2   3   7     1465.46     1620.48     77.97 o 
  -1   3   7      558.33      590.02     26.28 o 
   0   3   7     5142.20     5308.98    101.75 o 
   1   3   7        1.66        9.01      9.01 o 
   2   3   7     1268.35     1238.24     38.45 o 
   3   3   7      230.10      303.55     45.94 o 
   4   3   7      732.32      729.75     62.16 o 
   5   3   7      647.37      597.28     66.97 o 
   6   3   7      801.49      891.90     91.59 o 
   7   3   7      103.78       77.76     54.04 o 
   8   3   7      120.21       96.07     63.35 o 
 -13   4   7       77.08      158.82     77.46 o 
 -12   4   7        3.29       77.76     68.75 o 
 -11   4   7     1685.47     1781.50    125.07 o 
 -10   4   7       43.45       21.02     64.40 o 
  -9   4   7      156.52      138.54     38.00 o 
  -8   4   7      151.91      108.12     34.07 o 
  -7   4   7       50.52       41.56     28.52 o 
  -6   4   7      264.96      273.67     32.86 o 
  -5   4   7     4722.92     4770.62    165.88 o 
  -4   4   7      336.57      345.51     28.91 o 
  -3   4   7     4371.21     4504.30    115.03 o 
  -2   4   7       54.26       34.53     16.62 o 
  -1   4   7     1353.58     1493.35    123.78 o 
   0   4   7      224.36      241.64     17.46 o 
   1   4   7     6237.48     6488.74    150.25 o 
   2   4   7      601.13      509.61     47.15 o 
   3   4   7      414.00      429.09     49.85 o 
   4   4   7      190.43       96.08     38.73 o 
   5   4   7        2.36        3.00     45.63 o 
   6   4   7        2.50      126.09     60.34 o 
   7   4   7      958.00      975.71    102.71 o 
   8   4   7      298.01      338.98     78.66 o 
 -13   5   7       62.63      -99.38    114.69 o 
 -12   5   7        0.88        0.00     30.02 o 
 -11   5   7       35.09       54.68     39.74 o 
 -10   5   7     1607.55     1773.02    125.12 o 
  -9   5   7        4.04      -36.37     36.37 o 
  -8   5   7     1102.75     1037.58     78.51 o 
  -7   5   7       44.10       53.87     36.03 o 
  -6   5   7     3245.45     3321.29    147.28 o 
  -5   5   7       28.17       17.30     22.21 o 
  -4   5   7     2899.30     2891.65     73.68 o 
  -3   5   7       80.46      107.36     22.52 o 
  -2   5   7     4282.37     4348.99    104.04 o 
  -1   5   7      301.40      285.82     34.68 o 
   0   5   7     2192.66     2150.88     56.38 o 
   1   5   7        3.15       -6.00      6.00 o 
   2   5   7     1738.95     1712.49    113.57 o 
   3   5   7      143.79       72.06     36.33 o 
   4   5   7     1456.61     1587.51    113.54 o 
   5   5   7      328.81      303.56     53.45 o 
   6   5   7     1428.67     1471.76    121.95 o 
   7   5   7        0.39      -27.02     54.04 o 
 -13   6   7       44.83       36.33     84.66 o 
 -12   6   7       25.85      -65.45     65.45 o 
 -11   6   7      786.13      648.12     76.58 o 
 -10   6   7      100.94       83.76     48.92 o 
  -9   6   7       63.95       62.13     36.87 o 
  -8   6   7       56.05       44.84     30.51 o 
  -7   6   7        3.54       34.40     35.88 o 
  -6   6   7       31.86       29.44     30.46 o 
  -5   6   7     4773.53     5087.05    129.67 o 
  -4   6   7       19.01       20.86     19.66 o 
  -3   6   7       82.45       43.38     24.02 o 
  -2   6   7       54.99       46.65     24.02 o 
  -1   6   7        2.24        4.68      9.45 o 
   0   6   7       56.24       45.80     16.66 o 
   1   6   7     3521.20     4315.04    129.58 o 
   2   6   7        6.50      -27.02     30.32 o 
   3   6   7      208.19      146.52     47.74 o 
   4   6   7        4.53      -27.02     45.03 o 
   5   6   7      122.37      158.82     51.04 o 
   6   6   7      122.83      146.51     62.45 o 
 -13   7   7       10.44      -63.05    111.38 o 
 -12   7   7       72.41       65.75     83.46 o 
 -11   7   7       32.69      -27.99     58.69 o 
 -10   7   7      506.99      413.43     58.10 o 
  -9   7   7      190.96      234.18     41.38 o 
  -8   7   7      804.02      864.46     70.61 o 
  -7   7   7       13.65       15.01     48.04 o 
  -6   7   7      269.19      282.12     25.22 o 
  -5   7   7       66.34       64.59     14.27 o 
  -4   7   7     1251.90     1454.45     76.90 o 
  -3   7   7        0.32        3.12     24.17 o 
  -2   7   7      762.99      795.15     74.63 o 
  -1   7   7      109.33      121.34     16.21 o 
   0   7   7      728.87      718.68     27.83 o 
   1   7   7       92.52       54.04     33.03 o 
   2   7   7        0.36      -23.72     32.72 o 
   3   7   7       21.30      -12.01     39.03 o 
   4   7   7      278.74      189.16     54.35 o 
   5   7   7       49.50       59.74     54.04 o 
   6   7   7      271.10      183.15     78.66 o 
 -13   8   7       81.39       -9.01    108.68 o 
 -12   8   7        0.07     -101.47    101.47 o 
 -11   8   7      376.90      542.27     86.77 o 
 -10   8   7       73.92       50.89     44.37 o 
  -9   8   7        8.75      -12.44     52.16 o 
  -8   8   7       61.72       85.51     35.90 o 
  -7   8   7      123.34      125.03     36.97 o 
  -6   8   7       41.32       56.69     15.63 o 
  -5   8   7     1031.46     1109.81     47.20 o 
  -4   8   7      144.74      145.72     22.64 o 
  -3   8   7     1385.18     1470.28     66.70 o 
  -2   8   7       35.79       19.16     20.21 o 
  -1   8   7      186.78      213.61     22.07 o 
   0   8   7      207.42      206.24     16.72 o 
   1   8   7      202.60      218.88     45.34 o 
   2   8   7        8.17        3.00     42.33 o 
   3   8   7      396.15      395.74     54.65 o 
   4   8   7      203.27      222.18     60.35 o 
   5   8   7      431.13      391.24     75.97 o 
 -12   9   7       58.22      -47.74    104.48 o 
 -11   9   7       26.03       54.04     78.06 o 
 -10   9   7        1.25      -11.71     44.58 o 
  -9   9   7       64.42       81.59     58.13 o 
  -8   9   7      178.91      173.85     47.68 o 
  -7   9   7      142.97      145.58     21.46 o 
  -6   9   7      503.53      604.88     60.81 o 
  -5   9   7        8.62       30.62     17.86 o 
  -4   9   7      166.19      120.03     23.81 o 
  -3   9   7      263.95      245.64     24.78 o 
  -2   9   7       82.34       46.05     16.44 o 
  -1   9   7       83.04       83.10     18.04 o 
   0   9   7      513.06      552.51     30.93 o 
   1   9   7        7.62        6.00     45.33 o 
   2   9   7      133.55      186.15     53.74 o 
   3   9   7       43.70       39.03     48.04 o 
   4   9   7       31.69      -36.33     54.04 o 
 -12  10   7       22.12       21.32     87.36 o 
 -11  10   7       96.64      201.45     84.06 o 
 -10  10   7       52.82       30.02     69.05 o 
  -9  10   7      396.32      363.71     66.73 o 
  -8  10   7        0.11       18.71     24.02 o 
  -7  10   7        7.96        8.13     14.27 o 
  -6  10   7      193.46      161.81     26.45 o 
  -5  10   7      244.27      262.87     34.98 o 
  -4  10   7       35.68       38.41     24.56 o 
  -3  10   7      712.52      680.70     61.86 o 
  -2  10   7       21.02       29.31     55.54 o 
  -1  10   7       85.79       97.94     21.33 o 
   0  10   7       47.12       36.33     12.01 o 
   1  10   7        1.00       12.01     47.74 o 
   2  10   7        0.01      -27.02     48.04 o 
   3  10   7      843.35      978.97    106.31 o 
 -11  11   7       73.17      132.40     78.06 o 
 -10  11   7        1.22      -27.02    102.08 o 
  -9  11   7        1.24       -7.16     33.02 o 
  -8  11   7      187.91      219.35     27.92 o 
  -7  11   7       10.81       37.33     36.80 o 
  -6  11   7      264.35      249.72     40.83 o 
  -5  11   7       65.14       40.48     30.46 o 
  -4  11   7      457.32      419.66     64.26 o 
  -3  11   7       10.65       50.46     27.33 o 
  -2  11   7      203.77      214.30     42.03 o 
  -1  11   7       30.02        9.32     20.30 o 
   0  11   7      621.41      605.37     45.94 o 
   1  11   7      118.01      126.10     72.66 o 
   2  11   7       24.54      -12.01     62.75 o 
 -11  12   7       62.11      165.73    119.79 o 
 -10  12   7       71.48       -6.00     78.66 o 
  -9  12   7      198.11      279.22    108.09 o 
  -8  12   7        0.08      -51.88     78.36 o 
  -7  12   7       27.84       17.69     34.68 o 
  -6  12   7        8.47      -10.38     31.86 o 
  -5  12   7       98.57       68.67     48.90 o 
  -4  12   7       61.17       94.36     29.15 o 
  -3  12   7      261.23      353.77     59.45 o 
  -2  12   7        8.14       11.91     52.84 o 
  -1  12   7       62.12      -54.04     83.76 o 
   0  12   7        3.35       63.05     99.37 o 
  -9  13   7       24.44      -41.73     78.06 o 
  -8  13   7       51.09      101.78     68.45 o 
  -7  13   7        7.47       18.03     46.81 o 
  -6  13   7      234.84      147.36     51.04 o 
  -5  13   7        2.94      -17.71     56.74 o 
  -4  13   7        1.83      -29.96     33.86 o 
  -3  13   7        4.48      -42.29     47.89 o 
  -2  13   7      158.05       23.72     98.48 o 
  -1  13   7        1.93       63.05    108.08 o 
  -7  14   7       14.84       16.14     58.33 o 
  -6  14   7       11.00       49.20     45.29 o 
  -5  14   7        0.70       24.81     42.18 o 
  -4  14   7        0.17      -54.04     54.04 o 
  -1 -13   8       40.13       21.32     84.36 o 
   0 -13   8      267.93      141.42     87.37 o 
   1 -13   8      359.77      330.88     95.78 o 
   2 -13   8      182.74      108.39     99.38 o 
   3 -13   8      149.06       36.33     81.36 o 
   4 -13   8       40.20       93.07     81.36 o 
   5 -13   8       85.19       -3.00    115.59 o 
   6 -13   8      425.10      311.37    114.10 o 
  -3 -12   8       55.80      134.80     81.36 o 
  -2 -12   8       54.31       -3.00     69.95 o 
  -1 -12   8       99.14      126.10     75.06 o 
   0 -12   8       31.79        3.00     90.97 o 
   1 -12   8      143.70      153.42     78.66 o 
   2 -12   8      758.49     1099.08    138.14 o 
   3 -12   8      385.34      490.02     99.39 o 
   4 -12   8      192.79      177.14     78.66 o 
   5 -12   8       78.98      108.38     84.36 o 
   6 -12   8       53.68       -3.00     75.96 o 
   7 -12   8       20.64       77.76     81.06 o 
  -5 -11   8      104.41      150.72    104.78 o 
  -4 -11   8        5.81       30.02     60.04 o 
  -3 -11   8       64.33       31.21     43.26 o 
  -2 -11   8       79.57       -1.73     50.86 o 
  -1 -11   8       70.13       69.18     48.86 o 
   0 -11   8      249.43      258.08     63.05 o 
   1 -11   8      103.25      107.74     45.82 o 
   2 -11   8       87.60       32.81     51.29 o 
   3 -11   8        0.64       64.02     46.53 o 
   4 -11   8        9.11        9.01     15.31 o 
   5 -11   8      101.05       27.02     71.76 o 
   6 -11   8       11.83       -9.01     78.36 o 
   7 -11   8      669.12      938.38    137.53 o 
   8 -11   8        3.74      -17.71     74.45 o 
  -6 -10   8        2.50       44.73     60.04 o 
  -5 -10   8      122.65      135.70     54.10 o 
  -4 -10   8      607.51      718.06    122.36 o 
  -3 -10   8      299.35      396.34     59.25 o 
  -2 -10   8        7.14      -34.63     45.91 o 
  -1 -10   8      430.60      374.20     54.88 o 
   0 -10   8       13.52       36.68     44.02 o 
   1 -10   8       72.51      -12.26    107.93 o 
   2 -10   8      515.19      659.10    106.15 o 
   3 -10   8       92.17      157.56     48.58 o 
   4 -10   8        8.75        2.05     17.43 o 
   5 -10   8      541.88      445.38     58.37 o 
   6 -10   8      133.90      189.15     75.36 o 
   7 -10   8        4.22       -9.01     93.37 o 
   8 -10   8        7.02       47.74     81.06 o 
  -7  -9   8      131.61      110.79     69.05 o 
  -6  -9   8      505.38      484.54     56.11 o 
  -5  -9   8      424.20      433.53     52.40 o 
  -4  -9   8      192.07      206.71     55.61 o 
  -3  -9   8      236.81      293.53     66.50 o 
  -2  -9   8      198.21      177.95     42.03 o 
  -1  -9   8      108.99      126.89     52.54 o 
   0  -9   8      803.97      847.83     74.26 o 
   1  -9   8      898.23      873.29     79.44 o 
   2  -9   8      103.70       64.36     37.32 o 
   3  -9   8      579.80      603.70     40.69 o 
   4  -9   8      530.98      523.24     87.38 o 
   5  -9   8      546.93      471.36     60.48 o 
   6  -9   8       52.70       19.30     27.02 o 
   7  -9   8       37.64       22.50     63.58 o 
   8  -9   8       73.50       75.06     75.06 o 
   9  -9   8        5.40      108.38    126.69 o 
  -8  -8   8       48.75      -59.74     83.76 o 
  -7  -8   8       89.18       75.06     44.73 o 
  -6  -8   8      150.93       47.74     44.74 o 
  -5  -8   8       11.46       30.99     43.38 o 
  -4  -8   8      718.19      654.26     96.40 o 
  -3  -8   8        6.36      -27.14     47.89 o 
  -2  -8   8       16.78       43.88     38.33 o 
  -1  -8   8     1165.68     1186.81    101.82 o 
   0  -8   8      965.47     1035.95     98.96 o 
   1  -8   8        0.18        8.50     35.00 o 
   2  -8   8        0.54       -5.95      5.95 o 
   3  -8   8       70.24       42.74     55.54 o 
   4  -8   8      184.08      141.15     44.22 o 
   5  -8   8      278.45      456.33    205.22 o 
   6  -8   8     1475.80     1504.90    109.04 o 
   7  -8   8        1.22      -12.01     50.74 o 
   8  -8   8        0.47      -43.86     43.86 o 
   9  -8   8        7.95       -3.00     69.95 o 
  -9  -7   8       32.59       65.75     69.35 o 
  -8  -7   8        0.66      -17.71     50.74 o 
  -7  -7   8      221.49      215.57     59.45 o 
  -6  -7   8      771.76      747.75     72.07 o 
  -5  -7   8       91.12      124.66     59.90 o 
  -4  -7   8       93.52       68.20     35.08 o 
  -3  -7   8      187.15      155.29     51.34 o 
  -2  -7   8      176.89      135.46     34.84 o 
  -1  -7   8      678.23      591.20     56.01 o 
   0  -7   8     1428.55     1569.31     90.09 o 
   1  -7   8     1305.74     1212.61    139.83 o 
   2  -7   8      515.44      571.14     33.64 o 
   3  -7   8     1920.82     1916.21    102.00 o 
   4  -7   8     1065.47     1010.59     73.88 o 
   5  -7   8     1129.16     1265.53     77.64 o 
   6  -7   8     1579.67     1597.25     90.65 o 
   7  -7   8       13.24       -2.46     34.60 o 
   8  -7   8      412.92      399.90     58.31 o 
   9  -7   8      402.53      344.29     83.62 o 
  -9  -6   8        1.89      -17.71     47.74 o 
  -8  -6   8     1078.84     1234.04    103.91 o 
  -7  -6   8       79.06       69.35     39.33 o 
  -6  -6   8      343.74      429.07     56.75 o 
  -5  -6   8      662.89      720.41     66.96 o 
  -4  -6   8     2673.14     2580.63    131.41 o 
  -3  -6   8      137.29      109.37     39.75 o 
  -2  -6   8     5446.68     6008.48    198.42 o 
  -1  -6   8     1700.73     1656.88     85.16 o 
   0  -6   8      273.35      273.67     38.88 o 
   1  -6   8        7.57       14.80     11.40 o 
   2  -6   8       91.42       88.31     28.62 o 
   3  -6   8       82.44       72.42     43.68 o 
   4  -6   8       22.70       65.61     27.27 o 
   5  -6   8     3727.67     4114.10    158.59 o 
   6  -6   8      122.66      128.50     36.03 o 
   7  -6   8        4.01      -15.04     32.41 o 
   8  -6   8       34.18       46.45     40.33 o 
   9  -6   8       22.61       27.42     41.34 o 
 -10  -5   8       11.75      -54.04     62.75 o 
  -9  -5   8       44.91       36.33     42.33 o 
  -8  -5   8       14.26       44.73     44.73 o 
  -7  -5   8       71.89      120.09     38.43 o 
  -6  -5   8      544.73      575.94     57.95 o 
  -5  -5   8      696.46      828.64     89.49 o 
  -4  -5   8       62.63       35.94     29.72 o 
  -3  -5   8      709.68      775.10     43.05 o 
  -2  -5   8      800.12      776.06     56.50 o 
  -1  -5   8        3.19      -29.64     29.65 o 
   0  -5   8      953.85      973.27     58.33 o 
   1  -5   8     2207.57     2219.14     96.62 o 
   2  -5   8      287.65      266.76     43.39 o 
   3  -5   8        9.43        7.51     16.98 o 
   4  -5   8      683.65      741.88     62.01 o 
   5  -5   8        6.45       31.03     40.38 o 
   6  -5   8        1.92       -0.80     24.01 o 
   7  -5   8      470.55      507.15     48.17 o 
   8  -5   8        1.64      -28.06     28.06 o 
   9  -5   8      133.26      147.55     54.10 o 
 -10  -4   8      504.13      552.49     74.77 o 
  -9  -4   8       21.89       50.74     45.33 o 
  -8  -4   8     1016.03     1121.13     91.90 o 
  -7  -4   8      475.76      431.19     50.15 o 
  -6  -4   8      283.06      299.95     41.74 o 
  -5  -4   8        0.39      -21.32     33.32 o 
  -4  -4   8     1619.62     1787.12     89.73 o 
  -3  -4   8      135.14      131.97     16.92 o 
  -2  -4   8     1056.48     1125.68     86.21 o 
  -1  -4   8     2488.75     2499.72    108.28 o 
   0  -4   8      918.98      916.17     47.46 o 
   1  -4   8       26.96       21.77     28.82 o 
   2  -4   8       26.56       26.74     20.87 o 
   3  -4   8      388.89      358.82     27.79 o 
   4  -4   8        4.12        8.01     18.00 o 
   5  -4   8        4.33        7.18     23.87 o 
   6  -4   8      145.59      153.75     52.54 o 
   7  -4   8       30.58       29.56     23.32 o 
   8  -4   8      151.94      176.21     39.60 o 
   9  -4   8      580.46      606.01    133.62 o 
 -11  -3   8      389.88      288.55     83.77 o 
 -10  -3   8      114.86       83.76     48.04 o 
  -9  -3   8      409.51      359.42     56.15 o 
  -8  -3   8        4.44       23.72     39.03 o 
  -7  -3   8       76.99      158.82     36.03 o 
  -6  -3   8      125.39      120.09     38.43 o 
  -5  -3   8     4857.15     5210.82    182.03 o 
  -4  -3   8     1122.11     1248.39     77.05 o 
  -3  -3   8     1138.68     1173.41     46.20 o 
  -2  -3   8      243.76      225.96     22.20 o 
  -1  -3   8       31.88       -3.00     37.38 o 
   0  -3   8      123.00      103.58     20.96 o 
   1  -3   8     1162.93     1205.87     40.35 o 
   2  -3   8      425.54      448.91     30.14 o 
   3  -3   8      692.85      756.29     46.70 o 
   4  -3   8     1173.29     1211.26     50.43 o 
   5  -3   8      305.23      297.68     28.94 o 
   6  -3   8      102.71       70.77     23.04 o 
   7  -3   8      217.30      179.99     34.68 o 
   8  -3   8      105.53      114.17     31.37 o 
   9  -3   8        1.57       -4.64     35.88 o 
 -11  -2   8       35.52       60.65     44.31 o 
 -10  -2   8      210.54      180.15     48.64 o 
  -9  -2   8       88.66      108.38     42.33 o 
  -8  -2   8      187.74      120.10     42.03 o 
  -7  -2   8     1525.43     1510.15     89.52 o 
  -6  -2   8     2396.54     2407.29    113.00 o 
  -5  -2   8      673.06      771.81     57.96 o 
  -4  -2   8      351.29      270.25     36.03 o 
  -3  -2   8       30.31       19.11     15.68 o 
  -2  -2   8      259.80      259.17     40.54 o 
  -1  -2   8      498.85      517.37     32.38 o 
   0  -2   8     6659.42     6747.34    140.18 o 
   1  -2   8     1486.45     1612.09     46.63 o 
   2  -2   8      205.21      210.70     19.04 o 
   3  -2   8      160.54      153.38     21.02 o 
   4  -2   8      122.74      146.81     21.44 o 
   5  -2   8      299.88      314.59     26.54 o 
   6  -2   8     2465.71     2516.48    108.29 o 
   7  -2   8      792.48      801.71     55.60 o 
   8  -2   8      105.56       60.72     34.98 o 
   9  -2   8       86.89      128.50     42.33 o 
 -12  -1   8        0.09      -17.22     45.31 o 
 -11  -1   8     1046.15      962.51     66.13 o 
 -10  -1   8       29.51       33.02     42.33 o 
  -9  -1   8     1106.15     1099.25     87.10 o 
  -8  -1   8       47.39       59.75     41.43 o 
  -7  -1   8        7.11       21.32     30.32 o 
  -6  -1   8       67.41       54.04     29.72 o 
  -5  -1   8     1219.54     1140.01     66.69 o 
  -4  -1   8      463.37      473.26     42.94 o 
  -3  -1   8     2685.15     2631.50     67.37 o 
  -2  -1   8       41.79       54.80     17.91 o 
  -1  -1   8     3940.16     3970.50     79.66 o 
   0  -1   8      245.87      254.89     17.89 o 
   1  -1   8     1624.86     1660.16     51.48 o 
   2  -1   8      576.09      574.50     26.91 o 
   3  -1   8     1213.25     1252.53     56.17 o 
   4  -1   8      571.79      625.87    103.75 o 
   5  -1   8     1548.41     1563.78     58.20 o 
   6  -1   8      122.77      104.97     21.12 o 
   7  -1   8       51.12       10.67     31.22 o 
   8  -1   8      103.84       79.96     26.47 o 
 -12   0   8      664.78      584.34    141.13 o 
 -11   0   8        0.17       11.53     23.78 o 
 -10   0   8       59.06       66.54     28.20 o 
  -9   0   8     1068.59     1010.35     80.19 o 
  -8   0   8        4.71       15.01     36.33 o 
  -7   0   8        1.65       21.32     36.33 o 
  -6   0   8     6729.12     6785.01    216.83 o 
  -5   0   8      797.20      843.65     57.36 o 
  -4   0   8       66.93       56.32     17.99 o 
  -3   0   8        0.43      -13.07     15.82 o 
  -2   0   8      548.96      589.37     28.24 o 
  -1   0   8       82.72       81.56     16.36 o 
   0   0   8     7327.82     7349.42    144.61 o 
   1   0   8     1818.41     1678.32     51.70 o 
   2   0   8      868.06      873.80     35.40 o 
   3   0   8        2.06      -14.30     15.94 o 
   4   0   8       10.86        6.00     17.20 o 
   5   0   8      179.94      173.72     20.72 o 
   6   0   8     1272.61     1335.17     59.92 o 
   7   0   8      418.63      409.46     28.06 o 
   8   0   8      280.36      303.55     38.13 o 
   9   0   8       12.59       21.32     60.64 o 
 -12   1   8        1.34      -11.03     25.40 o 
 -11   1   8     1265.56     1288.45    224.36 o 
 -10   1   8       14.66       -1.44     14.24 o 
  -9   1   8     1606.48     1732.02     78.93 o 
  -8   1   8       17.25        0.00     30.02 o 
  -7   1   8      392.03      369.94     42.04 o 
  -6   1   8       50.44       69.35     32.72 o 
  -5   1   8     2089.46     2040.63     74.23 o 
  -4   1   8      197.49      200.05     18.90 o 
  -3   1   8     2707.13     2849.23     72.35 o 
  -2   1   8      334.31      388.72     23.36 o 
  -1   1   8      172.74      127.54     13.41 o 
   0   1   8      354.59      385.34     17.44 o 
   1   1   8      611.05      622.54     23.73 o 
   2   1   8      645.08      621.20     25.54 o 
   3   1   8      498.89      498.50     23.34 o 
   4   1   8       32.67       31.42     13.59 o 
   5   1   8     1128.36     1160.84     44.66 o 
   6   1   8        8.19        3.46     16.76 o 
   7   1   8       80.06       66.05     14.19 o 
   8   1   8       36.83       54.04     69.05 o 
 -13   2   8        3.38      -50.74     68.75 o 
 -12   2   8      831.34      808.59    116.22 o 
 -11   2   8      116.81      157.36     31.52 o 
 -10   2   8     1002.17     1006.01     44.61 o 
  -9   2   8       77.50       81.10     16.66 o 
  -8   2   8     1357.83     1281.17     47.95 o 
  -7   2   8       28.99       23.56     16.51 o 
  -6   2   8     1331.83     1351.25     84.26 o 
  -5   2   8      770.02      797.30     33.86 o 
  -4   2   8       22.82       29.24     15.11 o 
  -3   2   8        1.96       -2.57     12.77 o 
  -2   2   8      130.93      124.30     17.30 o 
  -1   2   8       34.59       12.38     32.87 o 
   0   2   8     1169.35     1157.29     33.79 o 
   1   2   8      607.43      673.17     25.98 o 
   2   2   8      775.63      835.70     29.19 o 
   3   2   8      132.62      151.23     34.68 o 
   4   2   8      218.36      225.49     14.71 o 
   5   2   8      106.47      101.78      8.71 o 
   6   2   8        2.33       41.73     48.04 o 
   7   2   8       69.54       54.04     54.04 o 
   8   2   8       42.49       30.02     57.04 o 
 -13   3   8       39.23       26.49    119.79 o 
 -12   3   8       45.40      101.78     78.36 o 
 -11   3   8       93.73       45.33     54.19 o 
 -10   3   8      423.62      353.95     97.74 o 
  -9   3   8      572.41      536.59     98.64 o 
  -8   3   8      387.82      462.21     48.06 o 
  -7   3   8      960.35      991.92     65.73 o 
  -6   3   8       71.69      123.49     28.48 o 
  -5   3   8      211.98      208.99     23.57 o 
  -4   3   8     1326.13     1273.17     44.18 o 
  -3   3   8     4730.26     4853.35    113.14 o 
  -2   3   8      524.36      563.76     43.54 o 
  -1   3   8     3209.95     3355.51     70.21 o 
   0   3   8      223.12      213.54     15.03 o 
   1   3   8      230.54      222.19     14.71 o 
   2   3   8       53.52       36.33     12.01 o 
   3   3   8      291.19      315.27     15.61 o 
   4   3   8      148.12      171.44     44.44 o 
   5   3   8      255.27      252.51     57.35 o 
   6   3   8      900.15      985.92     92.80 o 
   7   3   8      220.14      273.82     65.15 o 
 -13   4   8        0.75      -72.05     72.05 o 
 -12   4   8      342.77      324.87    114.70 o 
 -11   4   8       42.54        3.94     73.25 o 
 -10   4   8      689.66      681.13     73.13 o 
  -9   4   8        1.80       -1.11     33.55 o 
  -8   4   8        1.79      -25.58     30.75 o 
  -7   4   8       57.17       99.55     35.27 o 
  -6   4   8       49.82       65.43     27.40 o 
  -5   4   8      128.73      128.78     21.99 o 
  -4   4   8     8848.83     9855.17    259.22 o 
  -3   4   8       32.66       30.88     29.87 o 
  -2   4   8      316.64      294.85     22.97 o 
  -1   4   8       76.31       79.72     13.62 o 
   0   4   8      719.86      730.28     43.40 o 
   1   4   8      112.59      110.79     11.41 o 
   2   4   8     3081.49     3182.73     86.57 o 
   3   4   8      423.34      413.17     53.45 o 
   4   4   8      605.65      635.41     69.07 o 
   5   4   8      123.90      128.50     59.75 o 
   6   4   8       22.68        3.00     51.64 o 
   7   4   8       37.26      -72.05     87.37 o 
 -13   5   8       34.84       47.74     87.07 o 
 -12   5   8       38.00       15.01     66.65 o 
 -11   5   8      477.52      472.02     61.54 o 
 -10   5   8       52.42       82.24     44.58 o 
  -9   5   8     1552.92     1663.10    108.95 o 
  -8   5   8        8.44       24.77     35.64 o 
  -7   5   8      526.74      593.99     62.22 o 
  -6   5   8        0.21       27.97     28.39 o 
  -5   5   8      113.74      141.88     25.21 o 
  -4   5   8        1.75       14.99     15.11 o 
  -3   5   8     2348.01     2557.80     80.31 o 
  -2   5   8       97.52       91.06     13.72 o 
  -1   5   8     1938.09     1933.24     98.11 o 
   0   5   8      189.70      176.07     16.49 o 
   1   5   8     2429.29     2337.74     63.71 o 
   2   5   8        0.92        9.01     36.33 o 
   3   5   8      519.08      485.25     53.15 o 
   4   5   8      212.74      207.77     53.74 o 
   5   5   8      617.94      703.56     84.38 o 
   6   5   8       38.58       50.74     50.74 o 
 -13   6   8       12.18       33.02     87.06 o 
 -12   6   8       39.73       -6.00    105.68 o 
 -11   6   8       25.66      -66.35     66.35 o 
 -10   6   8     1104.72     1055.50     95.43 o 
  -9   6   8       44.87       11.55     25.46 o 
  -8   6   8       23.28       46.08     41.59 o 
  -7   6   8       44.96       95.77     32.74 o 
  -6   6   8     1582.97     1670.52     79.45 o 
  -5   6   8       43.75        6.93     12.73 o 
  -4   6   8     6835.65     7317.35    196.94 o 
  -3   6   8       14.27       18.35     18.75 o 
  -2   6   8      284.66      267.51     18.94 o 
  -1   6   8       30.78       45.58     14.23 o 
   0   6   8      278.42      304.11     28.37 o 
   1   6   8      303.73      299.96     11.41 o 
   2   6   8     2640.98     2915.58    159.87 o 
   3   6   8      290.23      309.26     54.05 o 
   4   6   8      192.16      248.90     60.65 o 
   5   6   8        6.32        6.00     48.34 o 
   6   6   8       20.36      -41.73     68.75 o 
 -13   7   8      117.93      146.51     81.06 o 
 -12   7   8      107.33      144.11     86.77 o 
 -11   7   8      162.03      198.16     81.66 o 
 -10   7   8        1.50      -40.84     41.26 o 
  -9   7   8      873.57      913.78     77.24 o 
  -8   7   8       17.82        7.21     40.68 o 
  -7   7   8      159.45      220.80     50.49 o 
  -6   7   8      134.39      143.81     30.98 o 
  -5   7   8     2375.60     2479.04    114.95 o 
  -4   7   8      171.39      144.61     19.00 o 
  -3   7   8      372.79      387.76     27.36 o 
  -2   7   8        0.69      -13.19     25.37 o 
  -1   7   8      317.92      298.91     23.19 o 
   0   7   8       29.34       30.59     11.69 o 
   1   7   8      495.50      514.67     59.75 o 
   2   7   8        5.73       17.71     38.73 o 
   3   7   8      186.43      158.83     51.04 o 
   4   7   8        5.02       36.33     51.64 o 
   5   7   8       81.95       21.32     63.05 o 
 -12   8   8        3.67      -75.06     75.06 o 
 -11   8   8        0.09      110.78     90.07 o 
 -10   8   8      869.60      955.94     89.69 o 
  -9   8   8        8.03       16.06     49.26 o 
  -8   8   8        1.71      -23.16     76.56 o 
  -7   8   8      202.45      209.77     62.00 o 
  -6   8   8       26.60       18.75     16.02 o 
  -5   8   8       20.10       37.46     15.63 o 
  -4   8   8      901.10     1022.49     80.49 o 
  -3   8   8       85.70       83.76     28.37 o 
  -2   8   8       65.20       61.20     18.04 o 
  -1   8   8       16.32       29.31     13.98 o 
   0   8   8       23.99       27.02     12.01 o 
   1   8   8        2.01       39.03     48.04 o 
   2   8   8      476.24      431.19     63.66 o 
   3   8   8        0.33       12.01     47.74 o 
   4   8   8      208.20      137.51     65.45 o 
 -12   9   8       28.38      -72.05     72.05 o 
 -11   9   8      216.51      338.97    114.99 o 
 -10   9   8        3.57       -3.00     60.64 o 
  -9   9   8       21.48       22.31     58.03 o 
  -8   9   8       30.20       19.68     40.69 o 
  -7   9   8       69.30       90.81     27.02 o 
  -6   9   8       98.09       61.70     20.05 o 
  -5   9   8      462.82      500.42     34.70 o 
  -4   9   8       37.61       36.01     24.02 o 
  -3   9   8       27.76       23.97     19.21 o 
  -2   9   8        4.47       -9.84     18.75 o 
  -1   9   8      113.54       79.34     58.70 o 
   0   9   8        5.35       15.01      9.01 o 
   1   9   8      855.10      908.42     82.58 o 
   2   9   8        0.13       23.72     56.74 o 
   3   9   8      229.80      158.83     53.74 o 
 -12  10   8        3.84      101.78     84.06 o 
 -11  10   8       60.54      153.42     84.06 o 
 -10  10   8      237.35      165.73     74.76 o 
  -9  10   8       39.08       84.33     51.93 o 
  -8  10   8       40.18       18.36     37.79 o 
  -7  10   8        1.09       -8.08     14.15 o 
  -6  10   8      198.22      180.43     25.15 o 
  -5  10   8      197.01      178.55     62.00 o 
  -4  10   8      227.75      260.17     49.09 o 
  -3  10   8       34.15       -4.62     38.88 o 
  -2  10   8      612.80      587.47     40.38 o 
  -1  10   8       24.66       10.43     25.67 o 
   0  10   8      448.61      387.04     21.62 o 
   1  10   8        5.29       -3.00     45.63 o 
   2  10   8      194.13      110.79     65.75 o 
 -11  11   8       86.52      144.11     89.47 o 
 -10  11   8      168.69      444.95    122.50 o 
  -9  11   8        2.20       77.76     62.75 o 
  -8  11   8       30.11       43.02     39.03 o 
  -7  11   8      296.51      307.32     31.60 o 
  -6  11   8        0.73      -19.59     38.88 o 
  -5  11   8     1275.62     1260.13     87.40 o 
  -4  11   8      101.51       57.10     23.86 o 
  -3  11   8       44.88       23.97     21.33 o 
  -2  11   8       12.45       10.10     23.28 o 
  -1  11   8      163.64      120.84     32.69 o 
   0  11   8       79.15       80.76     54.04 o 
   1  11   8      416.80      557.88     77.77 o 
 -10  12   8       90.14      -68.75     68.75 o 
  -9  12   8      102.71      -23.72     65.75 o 
  -8  12   8      293.80      422.15     79.61 o 
  -7  12   8       15.19       13.82     35.38 o 
  -6  12   8       31.06       -1.31     31.37 o 
  -5  12   8        0.03      -36.00     36.00 o 
  -4  12   8       32.28       29.96     28.89 o 
  -3  12   8       42.43       29.70     32.77 o 
  -2  12   8      208.55      323.68    131.81 o 
  -1  12   8      104.79       65.75     65.75 o 
  -9  13   8        2.58      -59.74     77.76 o 
  -8  13   8       59.28       75.06     77.76 o 
  -7  13   8      109.08       94.31     49.76 o 
  -6  13   8        1.59      -14.33     32.16 o 
  -5  13   8       46.78      -38.78     97.27 o 
  -4  13   8       38.73       27.20     80.76 o 
  -3  13   8        4.56      120.09     90.07 o 
   0 -13   9      170.84       69.35     84.07 o 
   1 -13   9      208.89      378.30    125.80 o 
   2 -13   9      147.46       17.71     83.77 o 
   3 -13   9       67.83      141.41    123.69 o 
   4 -13   9       71.74       36.33     93.07 o 
  -2 -12   9      327.34      509.53    126.11 o 
  -1 -12   9       34.52       27.02     71.75 o 
   0 -12   9       23.62      -72.05     72.05 o 
   1 -12   9       46.58      240.48    108.68 o 
   2 -12   9        3.19      101.78     75.06 o 
   3 -12   9       73.28       65.75     72.05 o 
   4 -12   9      267.12      303.55    110.79 o 
   5 -12   9       29.71      -27.02     75.36 o 
   6 -12   9       38.52       65.75     93.37 o 
  -4 -11   9      175.89      210.77     84.37 o 
  -3 -11   9       63.29       44.73     74.76 o 
  -2 -11   9      230.55      156.13     65.75 o 
  -1 -11   9      136.09      144.11     63.05 o 
   0 -11   9       34.32       15.01     60.04 o 
   1 -11   9      389.42      351.30     75.97 o 
   2 -11   9      372.31      332.99     87.98 o 
   3 -11   9      132.66       96.07     72.06 o 
   4 -11   9       19.95       44.73     68.75 o 
   5 -11   9      222.41      252.50     36.63 o 
   6 -11   9       71.53      126.10     87.37 o 
   7 -11   9      100.15        6.00     69.35 o 
  -5 -10   9       35.14       21.32     60.65 o 
  -4 -10   9       93.58      183.14     81.66 o 
  -3 -10   9      378.41      502.33     98.18 o 
  -2 -10   9      586.27      567.64     64.23 o 
  -1 -10   9      130.78       74.36     41.53 o 
   0 -10   9      126.50      169.48     48.83 o 
   1 -10   9        1.85        5.18     26.57 o 
   2 -10   9        6.93      -21.32     42.30 o 
   3 -10   9       66.72       47.98     42.24 o 
   4 -10   9      153.62      159.73     22.18 o 
   5 -10   9       85.29       69.35     32.73 o 
   6 -10   9      108.96      126.10     75.06 o 
   7 -10   9       99.12       30.02     81.06 o 
  -6  -9   9       77.91       83.76     87.37 o 
  -5  -9   9      196.80       41.19     54.04 o 
  -4  -9   9      537.09      597.57     67.23 o 
  -3  -9   9      234.64      234.60     87.67 o 
  -2  -9   9       24.11       28.47     42.46 o 
  -1  -9   9       28.65       18.39     37.20 o 
   0  -9   9       31.97       27.29     60.04 o 
   1  -9   9      194.67      243.43     73.41 o 
   2  -9   9      881.89      854.94     74.54 o 
   3  -9   9      424.06      405.19     30.18 o 
   4  -9   9      324.09      300.66     32.09 o 
   5  -9   9      328.68      293.55     38.43 o 
   6  -9   9        4.26       17.36     58.35 o 
   7  -9   9       36.58       86.76     69.35 o 
   8  -9   9      150.28       63.05    105.38 o 
  -7  -8   9      119.44      195.15     65.75 o 
  -6  -8   9       67.63       67.57     22.68 o 
  -5  -8   9      242.08      235.90     16.36 o 
  -4  -8   9      251.39      248.48     46.03 o 
  -3  -8   9      351.66      316.50     54.05 o 
  -2  -8   9       97.64      143.91     43.28 o 
  -1  -8   9      430.11      393.20     64.41 o 
   0  -8   9      989.73     1006.67     90.70 o 
   1  -8   9     1852.17     1743.84    129.49 o 
   2  -8   9       95.53       89.22     49.69 o 
   3  -8   9      122.49       61.68     50.89 o 
   4  -8   9      133.08      129.66     26.12 o 
   5  -8   9     1337.39     1263.03     70.84 o 
   6  -8   9      751.36      736.46     87.09 o 
   7  -8   9      188.65      161.47     53.28 o 
   8  -8   9      165.14      134.81     77.76 o 
  -8  -7   9        1.26      -54.04     60.34 o 
  -7  -7   9        9.95      -21.32     51.34 o 
  -6  -7   9      434.78      230.30     51.65 o 
  -5  -7   9      592.36      615.30     61.39 o 
  -4  -7   9      888.00      863.13     76.01 o 
  -3  -7   9      252.14      215.47     40.91 o 
  -2  -7   9      434.55      463.89     50.07 o 
  -1  -7   9      333.94      375.17     46.50 o 
   0  -7   9      164.47      119.42     37.72 o 
   1  -7   9      740.67      642.99     83.94 o 
   2  -7   9      430.88      404.07     29.72 o 
   3  -7   9      718.61      710.10    102.10 o 
   4  -7   9      431.57      471.51     33.40 o 
   5  -7   9      107.52       66.58     25.75 o 
   6  -7   9      150.42      112.64     41.71 o 
   7  -7   9      600.91      599.03     73.12 o 
   8  -7   9      116.20      117.29     63.60 o 
  -9  -6   9      155.40      177.14     93.37 o 
  -8  -6   9        1.11      -15.01     48.04 o 
  -7  -6   9      576.78      542.30     61.26 o 
  -6  -6   9      983.06     1124.72     80.79 o 
  -5  -6   9      569.97      623.59     63.35 o 
  -4  -6   9       56.78       37.80     20.87 o 
  -3  -6   9      425.60      492.50     51.20 o 
  -2  -6   9       37.25      -22.48     29.83 o 
  -1  -6   9     2772.12     2882.12    128.75 o 
   0  -6   9     2353.45     2457.61    259.65 o 
   1  -6   9     2480.19     2751.14     92.04 o 
   2  -6   9        4.41       13.00     18.61 o 
   3  -6   9     1664.11     1699.32     74.41 o 
   4  -6   9        6.22       16.82     21.09 o 
   5  -6   9      258.05      264.99     29.49 o 
   6  -6   9      622.73      609.22     62.61 o 
   7  -6   9       77.11      107.55     96.22 o 
   8  -6   9       89.73       84.58     72.21 o 
   9  -6   9       47.03      -58.45     58.45 o 
 -10  -5   9      111.10      156.12     75.36 o 
  -9  -5   9       61.55       89.77     68.45 o 
  -8  -5   9      150.33      153.42     44.74 o 
  -7  -5   9      903.50      830.97     69.37 o 
  -6  -5   9      272.79      320.97     47.14 o 
  -5  -5   9       71.28       88.07     40.45 o 
  -4  -5   9       83.16      108.67     27.17 o 
  -3  -5   9        3.73       -2.14     11.15 o 
  -2  -5   9      755.88      826.80     69.52 o 
  -1  -5   9      982.62      989.73     61.26 o 
   0  -5   9        0.22      -14.64     63.05 o 
   1  -5   9      742.14      795.36     94.75 o 
   2  -5   9      120.55      136.13     20.69 o 
   3  -5   9      193.13      205.49     73.41 o 
   4  -5   9     2438.88     2648.98     95.48 o 
   5  -5   9      157.34      150.91     23.51 o 
   6  -5   9        3.88       -5.00     26.85 o 
   7  -5   9      126.34       97.44     35.85 o 
   8  -5   9       72.30       21.16     51.97 o 
   9  -5   9        1.23       -5.70     44.96 o 
 -10  -4   9       59.92      105.08     68.45 o 
  -9  -4   9      280.10      299.95     57.05 o 
  -8  -4   9       12.96      -23.72     45.03 o 
  -7  -4   9      330.82      345.00     54.95 o 
  -6  -4   9      605.07      627.01     54.95 o 
  -5  -4   9      379.16      270.24     45.04 o 
  -4  -4   9      240.23      249.44     24.81 o 
  -3  -4   9     1028.80     1055.09     49.42 o 
  -2  -4   9       22.55       33.72     14.27 o 
  -1  -4   9      258.09      298.69     36.57 o 
   0  -4   9     1594.40     1659.27     70.00 o 
   1  -4   9      370.40      296.39     27.61 o 
   2  -4   9       17.54       -0.56     16.59 o 
   3  -4   9     1687.68     1688.76     63.46 o 
   4  -4   9       15.65      -15.14     19.10 o 
   5  -4   9      474.35      417.97     42.34 o 
   6  -4   9     1037.01      994.17     75.98 o 
   7  -4   9      656.54      689.38     60.60 o 
   8  -4   9        3.73       40.78     41.75 o 
   9  -4   9      166.54      180.14     54.34 o 
 -11  -3   9      241.87      252.50     69.66 o 
 -10  -3   9      456.88      485.23     89.18 o 
  -9  -3   9       27.98       15.01     42.33 o 
  -8  -3   9      107.61       96.07     38.73 o 
  -7  -3   9       76.01       59.75     39.03 o 
  -6  -3   9     1728.01     1654.16     93.73 o 
  -5  -3   9     2667.30     2627.48    118.12 o 
  -4  -3   9     4111.18     4187.90    125.73 o 
  -3  -3   9        9.84      -18.00     18.00 o 
  -2  -3   9      445.19      421.69     31.84 o 
  -1  -3   9     1390.61     1445.27     72.09 o 
   0  -3   9     1617.23     1621.01     56.13 o 
   1  -3   9      123.34      136.22     29.72 o 
   2  -3   9      303.63      253.71     28.52 o 
   3  -3   9      189.21      232.84     40.83 o 
   4  -3   9      696.40      624.14     38.58 o 
   5  -3   9     2214.99     2357.46     93.94 o 
   6  -3   9       28.34       45.34     27.84 o 
   7  -3   9       29.70       49.83     27.30 o 
   8  -3   9       87.32       64.54     35.88 o 
   9  -3   9       12.95       54.04     62.75 o 
 -11  -2   9      150.07       75.06     66.35 o 
 -10  -2   9      204.12      134.81     57.35 o 
  -9  -2   9       74.65       63.05     41.73 o 
  -8  -2   9       65.20       44.73     36.03 o 
  -7  -2   9        7.15       47.74     38.73 o 
  -6  -2   9      834.49      905.18     66.07 o 
  -5  -2   9     3139.07     3201.74    142.80 o 
  -4  -2   9        1.72        4.44     16.52 o 
  -3  -2   9     2021.28     2138.30     76.74 o 
  -2  -2   9      334.51      297.26     60.50 o 
  -1  -2   9      214.25      169.33     61.40 o 
   0  -2   9     1291.38     1290.16     43.08 o 
   1  -2   9      999.31      957.86     38.14 o 
   2  -2   9      637.23      673.46     34.03 o 
   3  -2   9      107.28       89.77     22.00 o 
   4  -2   9     1772.22     1784.75     67.90 o 
   5  -2   9      401.65      374.18     30.57 o 
   6  -2   9      587.97      558.66     43.99 o 
   7  -2   9      503.17      529.66     45.77 o 
   8  -2   9      595.57      523.01     69.21 o 
 -12  -1   9       27.90        3.23     45.33 o 
 -11  -1   9      180.67      196.57     42.14 o 
 -10  -1   9     1083.35     1106.41    102.11 o 
  -9  -1   9       11.27      -41.73     44.73 o 
  -8  -1   9       12.91      -30.32     30.32 o 
  -7  -1   9        0.63       -9.01     33.02 o 
  -6  -1   9       58.22       54.04     29.72 o 
  -5  -1   9      439.31      384.96     42.94 o 
  -4  -1   9     2325.79     2345.37     77.72 o 
  -3  -1   9      580.23      625.36     38.82 o 
  -2  -1   9     2630.47     2705.91     70.86 o 
  -1  -1   9     1518.65     1652.35     44.89 o 
   0  -1   9     3152.65     3119.02     77.92 o 
   1  -1   9        5.73       19.37     15.77 o 
   2  -1   9      584.16      539.94     29.35 o 
   3  -1   9       57.09       61.17     20.30 o 
   4  -1   9      602.61      703.04     72.37 o 
   5  -1   9      627.66      645.17     45.85 o 
   6  -1   9     1139.47     1255.35     59.00 o 
   7  -1   9       43.66       46.76     27.40 o 
   8  -1   9       25.69       23.72     26.72 o 
 -12   0   9        5.81        6.00     69.35 o 
 -11   0   9      815.46      833.74    106.46 o 
 -10   0   9        3.08      -15.59     19.51 o 
  -9   0   9      101.94      105.08     54.04 o 
  -8   0   9       93.07       41.73     36.03 o 
  -7   0   9     4153.17     4344.95    166.30 o 
  -6   0   9      468.61      378.36     42.64 o 
  -5   0   9     6700.53     7197.55    270.12 o 
  -4   0   9      214.49      202.57     25.69 o 
  -3   0   9      117.41      154.31     35.88 o 
  -2   0   9       34.65       26.94     14.97 o 
  -1   0   9      368.60      363.34     46.09 o 
   0   0   9     1358.48     1414.97     47.54 o 
   1   0   9     3441.70     3752.61     97.34 o 
   2   0   9      350.59      342.01     24.95 o 
   3   0   9       79.64       52.89     17.86 o 
   4   0   9       26.84       19.40     18.04 o 
   5   0   9       47.66       46.80     16.59 o 
   6   0   9      258.20      194.11     25.31 o 
   7   0   9      134.92      145.85     25.08 o 
   8   0   9        4.93        9.01     81.36 o 
 -12   1   9       36.56       27.02     66.05 o 
 -11   1   9        9.27        0.40     36.03 o 
 -10   1   9      494.43      517.75     36.85 o 
  -9   1   9      420.20      380.44     57.65 o 
  -8   1   9      318.98      372.02     48.64 o 
  -7   1   9      528.82      507.18     51.95 o 
  -6   1   9     1540.80     1548.68     77.51 o 
  -5   1   9      392.68      451.16     47.89 o 
  -4   1   9     2281.92     2374.51     67.65 o 
  -3   1   9      478.62      535.28     25.93 o 
  -2   1   9     1909.31     2025.53     55.78 o 
  -1   1   9      918.32     1005.09     35.04 o 
   0   1   9     1154.37     1133.09     40.43 o 
   1   1   9       52.38       59.75     15.73 o 
   2   1   9     1535.36     1614.70     70.30 o 
   3   1   9      159.64      150.72     19.11 o 
   4   1   9      575.32      542.32     29.48 o 
   5   1   9      342.07      391.11     25.25 o 
   6   1   9      526.52      500.85     26.68 o 
   7   1   9       93.01      110.78     65.75 o 
   8   1   9        1.27      -30.02     60.04 o 
 -12   2   9       55.64       -9.01     63.35 o 
 -11   2   9     1179.25     1190.42     63.96 o 
 -10   2   9       44.11       33.02     11.65 o 
  -9   2   9      355.81      309.55     19.83 o 
  -8   2   9       76.62       88.32     10.81 o 
  -7   2   9        6.83        5.72     22.21 o 
  -6   2   9        0.71      -11.18     11.18 o 
  -5   2   9     2563.39     2810.07     77.78 o 
  -4   2   9      117.58      102.41     15.49 o 
  -3   2   9      137.91      150.41     17.99 o 
  -2   2   9        1.98        0.43     14.41 o 
  -1   2   9      162.66      149.85     16.73 o 
   0   2   9        4.92      -12.18     13.28 o 
   1   2   9     1148.52     1206.98     41.56 o 
   2   2   9       47.60       47.89     11.29 o 
   3   2   9      163.46      175.38     20.56 o 
   4   2   9      107.07      128.50     15.01 o 
   5   2   9     1389.62     1450.76     50.16 o 
   6   2   9       44.10       36.33     48.34 o 
   7   2   9       71.31       89.77     74.76 o 
 -12   3   9      204.63      171.44     99.08 o 
 -11   3   9       38.91       30.02     42.30 o 
 -10   3   9      149.43      125.83     37.16 o 
  -9   3   9      101.52       47.34     31.00 o 
  -8   3   9     1116.83     1138.56     64.33 o 
  -7   3   9      127.99       89.68     30.51 o 
  -6   3   9      757.48      765.82     57.66 o 
  -5   3   9       21.78       36.33     13.67 o 
  -4   3   9      344.29      391.22     24.00 o 
  -3   3   9       25.07        4.45     14.75 o 
  -2   3   9       23.24       39.03     15.07 o 
  -1   3   9       76.03       79.35     13.52 o 
   0   3   9     2320.55     2527.48     60.97 o 
   1   3   9      266.77      255.63     30.03 o 
   2   3   9      203.52      198.16     18.62 o 
   3   3   9       18.27        9.01      9.01 o 
   4   3   9       11.29       -3.00     42.33 o 
   5   3   9       60.35       65.75     54.34 o 
   6   3   9      821.46      911.71     99.40 o 
   7   3   9      134.43      134.80     62.45 o 
 -13   4   9       30.36       77.76    131.50 o 
 -12   4   9       54.74       17.71     74.46 o 
 -11   4   9      453.48      575.91    118.30 o 
 -10   4   9      328.17      298.15    102.39 o 
  -9   4   9      123.26      104.34     81.06 o 
  -8   4   9       73.00       55.54     36.09 o 
  -7   4   9       47.22       58.13     35.09 o 
  -6   4   9        0.70       21.44     22.21 o 
  -5   4   9     1649.57     1687.86     63.72 o 
  -4   4   9      123.78      130.52     24.71 o 
  -3   4   9      218.34      206.29     24.26 o 
  -2   4   9      124.21      122.31     34.68 o 
  -1   4   9     1109.29     1134.03     43.93 o 
   0   4   9        0.51        1.09     11.49 o 
   1   4   9      619.37      660.65     30.93 o 
   2   4   9      356.03      342.90     18.32 o 
   3   4   9     1254.09     1509.89    106.63 o 
   4   4   9      253.88      230.29     48.34 o 
   5   4   9      291.56      319.16     56.75 o 
   6   4   9        7.39       36.33     66.05 o 
 -13   5   9       28.73      -30.02     84.06 o 
 -12   5   9      842.80      809.01    158.86 o 
 -11   5   9      216.04      171.44     77.46 o 
 -10   5   9       74.28       68.89     58.24 o 
  -9   5   9       23.21       66.16     48.16 o 
  -8   5   9      479.77      450.53     58.91 o 
  -7   5   9       12.14      -22.31     31.51 o 
  -6   5   9     1568.10     1822.95    111.45 o 
  -5   5   9       14.19       -3.87     28.37 o 
  -4   5   9      292.86      280.76     36.03 o 
  -3   5   9      132.61      119.69     18.61 o 
  -2   5   9     1137.16     1190.81     74.19 o 
  -1   5   9       75.36       79.93     15.01 o 
   0   5   9     3050.48     3111.15     89.57 o 
   1   5   9      217.53      230.29     18.32 o 
   2   5   9      128.49       99.38     39.33 o 
   3   5   9       10.25        0.00     30.02 o 
   4   5   9       21.69      -15.01     48.04 o 
   5   5   9      292.69      391.22     69.36 o 
   6   5   9      247.28      225.48     87.07 o 
 -12   6   9        7.06       47.74     78.06 o 
 -11   6   9      131.60      210.76     93.97 o 
 -10   6   9        3.83        4.55     44.58 o 
  -9   6   9     1225.66     1186.15    181.11 o 
  -8   6   9        7.29       47.82     41.43 o 
  -7   6   9       42.53       89.84     32.66 o 
  -6   6   9       42.92       41.42     24.37 o 
  -5   6   9     2463.74     2725.39    103.15 o 
  -4   6   9      110.54      115.27     46.84 o 
  -3   6   9     3818.98     3949.44    120.44 o 
  -2   6   9      147.63      172.88     34.38 o 
  -1   6   9       45.35       26.88     28.37 o 
   0   6   9        0.38       -3.00     15.31 o 
   1   6   9      574.70      555.22     20.72 o 
   2   6   9       38.65       83.76     42.03 o 
   3   6   9      170.97      183.15     53.44 o 
   4   6   9      177.72      183.15     50.44 o 
   5   6   9       31.00       96.07     53.74 o 
 -12   7   9       16.79      -12.01     80.46 o 
 -11   7   9       48.20       83.76     69.05 o 
 -10   7   9       14.06      -35.80     67.55 o 
  -9   7   9      100.00       70.67     41.68 o 
  -8   7   9      484.49      571.96     62.06 o 
  -7   7   9       46.21       49.18     37.38 o 
  -6   7   9     1365.24     1438.16    164.31 o 
  -5   7   9       39.28        7.11     17.05 o 
  -4   7   9       37.69       22.12     17.86 o 
  -3   7   9        5.10       -4.15     19.93 o 
  -2   7   9      822.04      764.15     43.43 o 
  -1   7   9      123.58      102.91     32.88 o 
   0   7   9      280.75      273.83     18.02 o 
   1   7   9        8.46       27.02     39.33 o 
   2   7   9      153.10       96.08     53.74 o 
   3   7   9        8.48        0.00     30.02 o 
   4   7   9       36.90       80.76     63.05 o 
 -12   8   9        8.58      120.09     90.07 o 
 -11   8   9       66.68       99.38     72.05 o 
 -10   8   9        0.39      -47.74     68.75 o 
  -9   8   9      423.42      402.24     64.37 o 
  -8   8   9       63.24       32.58     38.84 o 
  -7   8   9       54.91       74.13     30.85 o 
  -6   8   9       24.35        3.79     21.02 o 
  -5   8   9       16.14        3.00     21.46 o 
  -4   8   9       15.56       -8.04     17.78 o 
  -3   8   9      374.49      368.34     31.95 o 
  -2   8   9       93.19       12.25    103.88 o 
  -1   8   9      299.51      287.28     23.41 o 
   0   8   9        3.53        9.01     12.31 o 
   1   8   9      124.67      122.50     51.04 o 
   2   8   9       28.85       30.02     54.04 o 
   3   8   9      117.02       72.06     66.05 o 
 -12   9   9        3.13       50.74     78.06 o 
 -11   9   9        0.10      -47.74     74.76 o 
 -10   9   9      126.62      161.53     80.76 o 
  -9   9   9       17.17       57.38     49.32 o 
  -8   9   9      553.86      450.17     68.76 o 
  -7   9   9       11.05       21.32     33.07 o 
  -6   9   9      363.99      384.52     43.99 o 
  -5   9   9       16.51      -22.38     22.38 o 
  -4   9   9      987.85     1006.12     57.34 o 
  -3   9   9        1.14       -5.06     15.82 o 
  -2   9   9        0.21      -23.73     45.03 o 
  -1   9   9       31.64       23.21     17.70 o 
   0   9   9       85.61       77.76     11.71 o 
   1   9   9       24.71       23.72     50.74 o 
   2   9   9      568.59      610.76     81.37 o 
 -11  10   9        1.55      212.56    119.79 o 
 -10  10   9        9.35       59.74     72.05 o 
  -9  10   9      232.42      243.21    155.23 o 
  -8  10   9        3.71       -9.17     42.27 o 
  -7  10   9      496.02      457.40     35.11 o 
  -6  10   9        0.72        9.65     23.14 o 
  -5  10   9      254.43      230.28     31.63 o 
  -4  10   9        8.72       30.16     32.87 o 
  -3  10   9      357.22      398.19     36.80 o 
  -2  10   9       10.37       11.37     16.51 o 
  -1  10   9      372.01      378.32     29.73 o 
   0  10   9       27.08       12.01     42.03 o 
   1  10   9      173.37      177.14     74.46 o 
 -10  11   9      224.92      252.50    116.79 o 
  -9  11   9        2.91       54.04     69.05 o 
  -8  11   9       23.72       13.81     55.54 o 
  -7  11   9       19.19       25.57     25.28 o 
  -6  11   9       52.85       32.54     29.98 o 
  -5  11   9        0.03       17.57     28.32 o 
  -4  11   9      253.83      238.69     38.12 o 
  -3  11   9        0.01        0.00     23.56 o 
  -2  11   9        3.03       76.56     80.91 o 
  -1  11   9        0.17       15.01     63.05 o 
   0  11   9      187.29      189.15     72.36 o 
  -9  12   9      242.07      201.46     90.07 o 
  -8  12   9       65.77      -60.35     60.35 o 
  -7  12   9      101.14       68.10     55.41 o 
  -6  12   9        3.29        4.89     26.15 o 
  -5  12   9       12.98       41.79     27.99 o 
  -4  12   9        0.03       34.90     41.88 o 
  -3  12   9      446.40      406.39     54.98 o 
  -2  12   9        2.22      -50.74     65.45 o 
  -6  13   9       39.99       48.35     47.61 o 
  -1 -12  10      292.12      305.65    122.50 o 
   0 -12  10      138.97      222.17     83.16 o 
   1 -12  10       24.92       27.02     87.36 o 
   2 -12  10       61.57       54.04     86.77 o 
   3 -12  10      109.31       72.06     81.06 o 
   4 -12  10        3.53      -21.32     75.06 o 
  -3 -11  10       91.30       17.71     98.48 o 
  -2 -11  10       86.33      150.71     72.66 o 
  -1 -11  10        1.72        6.00     66.35 o 
   0 -11  10      330.72      294.25    114.70 o 
   1 -11  10      328.14      252.51     90.68 o 
   2 -11  10       58.34      198.15     89.47 o 
   3 -11  10        4.97       63.05    108.08 o 
   4 -11  10       16.60      -92.77     92.77 o 
   5 -11  10       12.70     -107.78    107.78 o 
  -5 -10  10       19.42       72.05     63.35 o 
  -4 -10  10       21.98       36.33     72.65 o 
  -3 -10  10        1.88      -17.71     65.75 o 
  -2 -10  10      199.11      288.53     74.46 o 
  -1 -10  10      500.99      605.34    110.50 o 
   0 -10  10       39.53       23.72     69.05 o 
   1 -10  10       16.53       12.01     59.74 o 
   2 -10  10      341.98      363.61     89.78 o 
   3 -10  10        1.78      -23.72     65.75 o 
   4 -10  10       71.54       44.73     17.71 o 
   5 -10  10      266.03      240.50     42.33 o 
   6 -10  10      219.30      161.53     39.03 o 
  -6  -9  10      193.58      270.21    108.09 o 
  -5  -9  10      167.46      180.14     78.06 o 
  -4  -9  10      169.30       27.02     59.75 o 
  -3  -9  10      272.90      168.74     65.45 o 
  -2  -9  10      345.94      345.30     56.90 o 
  -1  -9  10      172.52       80.52     45.49 o 
   0  -9  10        4.74       -4.59     55.39 o 
   1  -9  10      125.53      102.79     46.49 o 
   2  -9  10       96.55       88.74     60.20 o 
   3  -9  10        4.86        4.64     35.88 o 
   4  -9  10      805.07      698.03    118.17 o 
   5  -9  10      146.74      189.15     36.03 o 
   6  -9  10        5.10        9.01     66.35 o 
   7  -9  10        2.91       -9.01     39.33 o 
  -7  -8  10      440.58      482.82     98.79 o 
  -6  -8  10      105.45      101.78     96.07 o 
  -5  -8  10       16.65       89.77     60.34 o 
  -4  -8  10       55.59       74.91     44.40 o 
  -3  -8  10        7.86        4.56     36.41 o 
  -2  -8  10      122.81       99.47     42.09 o 
  -1  -8  10      964.84     1005.50     77.16 o 
   0  -8  10      637.73      564.44     61.49 o 
   1  -8  10      163.49      167.46     43.89 o 
   2  -8  10       96.58      215.66    108.38 o 
   3  -8  10       35.39       11.53     19.06 o 
   4  -8  10      627.34      485.96     39.23 o 
   5  -8  10      660.13      673.38     53.15 o 
   6  -8  10      119.68      126.03    109.43 o 
   7  -8  10      404.15      413.16     62.45 o 
  -8  -7  10       49.19       21.32     69.05 o 
  -7  -7  10        3.05       -9.01     66.35 o 
  -6  -7  10       27.00        3.00     48.64 o 
  -5  -7  10       17.36       18.06     19.36 o 
  -4  -7  10      153.69      299.91     87.97 o 
  -3  -7  10     2153.65     2369.18    131.95 o 
  -2  -7  10      690.85      888.17    165.61 o 
  -1  -7  10      142.69      143.29     61.55 o 
   0  -7  10       24.24       66.65     51.89 o 
   1  -7  10       95.74      134.56     55.39 o 
   2  -7  10      146.79      141.63     22.92 o 
   3  -7  10      482.97      511.17     39.75 o 
   4  -7  10     1245.23     1221.72     64.31 o 
   5  -7  10      115.90       85.60     27.60 o 
   6  -7  10       69.01       83.74     32.59 o 
   7  -7  10       38.57      -32.16     32.38 o 
   8  -7  10      114.13      129.03     50.79 o 
  -9  -6  10        1.31       54.04     71.75 o 
  -8  -6  10      416.71      290.35     80.17 o 
  -7  -6  10      258.42      228.79     54.64 o 
  -6  -6  10     1430.50     1401.21    106.63 o 
  -5  -6  10      836.70      739.97     48.11 o 
  -4  -6  10      560.40      555.41     33.55 o 
  -3  -6  10       15.54       22.72     39.03 o 
  -2  -6  10      488.30      516.92     54.54 o 
  -1  -6  10      479.40      457.91    143.68 o 
   0  -6  10     1045.37     1201.25     75.04 o 
   1  -6  10      824.22      892.56     48.33 o 
   2  -6  10      446.68      401.56     65.76 o 
   3  -6  10      243.92      282.20     31.53 o 
   4  -6  10      115.31      105.14     27.44 o 
   5  -6  10      294.90      281.31     34.48 o 
   6  -6  10      243.62      190.79     39.40 o 
   7  -6  10      509.23      457.86     50.02 o 
   8  -6  10       97.43       20.33     54.32 o 
  -9  -5  10      435.39      466.01     92.18 o 
  -8  -5  10       70.63        3.00     63.65 o 
  -7  -5  10       45.01       21.32     51.34 o 
  -6  -5  10       36.51       63.05     45.33 o 
  -5  -5  10      961.10      941.90     46.63 o 
  -4  -5  10      563.73      548.62     40.32 o 
  -3  -5  10     1308.22     1395.40    106.03 o 
  -2  -5  10      809.13      794.42    133.79 o 
  -1  -5  10      873.74      960.26     70.53 o 
   0  -5  10       37.75       14.77     28.51 o 
   1  -5  10       36.39       26.02     33.02 o 
   2  -5  10      682.92      736.55     40.69 o 
   3  -5  10     2415.50     2737.32    174.44 o 
   4  -5  10      389.96      425.90     35.85 o 
   5  -5  10      222.34      240.91     31.63 o 
   6  -5  10       79.38       54.04     32.23 o 
   7  -5  10        0.58      -11.12     25.88 o 
   8  -5  10       12.57       63.82     35.49 o 
 -10  -4  10       16.05      -27.02     63.35 o 
  -9  -4  10        1.51      -15.01     57.04 o 
  -8  -4  10      208.47      408.93     59.75 o 
  -7  -4  10       19.84       -6.00     39.33 o 
  -6  -4  10      263.89      266.62     48.34 o 
  -5  -4  10      909.78      919.89     53.40 o 
  -4  -4  10      414.45      353.18     29.46 o 
  -3  -4  10       26.75       36.51     19.36 o 
  -2  -4  10       42.90       36.39     14.15 o 
  -1  -4  10       58.14       10.67     28.13 o 
   0  -4  10      168.09      135.52     30.92 o 
   1  -4  10      863.36      932.79     41.85 o 
   2  -4  10      459.63      497.28     31.68 o 
   3  -4  10       30.71       -6.00     21.23 o 
   4  -4  10      903.57      882.58     56.61 o 
   5  -4  10       19.18       49.90     23.04 o 
   6  -4  10       77.65       62.66     42.03 o 
   7  -4  10       42.87      102.23     45.18 o 
   8  -4  10      114.86       52.85     38.66 o 
 -10  -3  10      160.64       93.07    104.48 o 
  -9  -3  10      441.46      597.23    104.49 o 
  -8  -3  10       51.09       54.04     45.03 o 
  -7  -3  10      819.27      856.48     73.88 o 
  -6  -3  10     1193.09     1253.39     85.30 o 
  -5  -3  10       65.54       65.15     25.67 o 
  -4  -3  10      399.32      377.51     28.20 o 
  -3  -3  10      607.03      550.62     46.55 o 
  -2  -3  10      342.07      342.45     89.48 o 
  -1  -3  10     3915.00     3730.97    204.65 o 
   0  -3  10     1601.22     1632.12     57.40 o 
   1  -3  10      249.35      211.76     24.77 o 
   2  -3  10        3.77        9.59     18.90 o 
   3  -3  10       13.60        8.49     34.23 o 
   4  -3  10       53.65       62.42     22.93 o 
   5  -3  10      715.28      768.01     45.83 o 
   6  -3  10     1652.66     1753.22     94.70 o 
   7  -3  10      229.15      251.03     45.62 o 
   8  -3  10       50.15       63.05     41.73 o 
 -11  -2  10       86.18       33.03    102.08 o 
 -10  -2  10       73.83       80.76    101.48 o 
  -9  -2  10        0.50       -9.01     45.33 o 
  -8  -2  10      136.15      186.15     50.74 o 
  -7  -2  10      508.97      482.85     60.36 o 
  -6  -2  10      142.53      141.41     48.34 o 
  -5  -2  10      430.81      454.18     35.88 o 
  -4  -2  10     1511.23     1503.26     83.21 o 
  -3  -2  10        1.32       -1.29     23.93 o 
  -2  -2  10     1601.31     1703.25     69.51 o 
  -1  -2  10      100.72       69.48     22.22 o 
   0  -2  10       26.69       20.19     17.27 o 
   1  -2  10      803.05      814.45     42.11 o 
   2  -2  10     6174.70     6699.16    176.41 o 
   3  -2  10      134.11      122.50     23.28 o 
   4  -2  10      636.64      664.88     78.38 o 
   5  -2  10      236.59      208.94     29.03 o 
   6  -2  10       34.53       33.17     23.35 o 
   7  -2  10      337.37      327.06     38.86 o 
   8  -2  10       57.74       72.05     41.73 o 
 -11  -1  10       16.49        7.64     60.34 o 
 -10  -1  10      338.46      365.71    102.69 o 
  -9  -1  10      185.53      122.50     42.33 o 
  -8  -1  10      204.97      183.15     44.44 o 
  -7  -1  10        7.43       39.03     36.33 o 
  -6  -1  10      122.13      165.73     42.33 o 
  -5  -1  10       84.99       68.90     23.35 o 
  -4  -1  10      430.21      426.15     37.51 o 
  -3  -1  10      447.33      462.01     35.57 o 
  -2  -1  10       58.84       40.87     15.90 o 
  -1  -1  10     1034.20     1081.59     43.61 o 
   0  -1  10     1347.51     1391.19     51.10 o 
   1  -1  10     1784.31     1855.10     62.37 o 
   2  -1  10      811.24      736.23     37.22 o 
   3  -1  10      311.13      282.69     27.27 o 
   4  -1  10      869.05      910.44     46.80 o 
   5  -1  10     1041.62     1121.22     56.87 o 
   6  -1  10      807.04      802.90     49.12 o 
   7  -1  10      273.57      284.93     38.73 o 
 -12   0  10      208.52      201.46     84.07 o 
 -11   0  10      232.04      201.86     49.39 o 
 -10   0  10      681.69      840.21    130.33 o 
  -9   0  10       74.00       96.07     42.03 o 
  -8   0  10      310.22      349.20     51.34 o 
  -7   0  10       85.18      105.08     41.43 o 
  -6   0  10     3105.49     3133.46    147.29 o 
  -5   0  10      835.83      900.22     76.43 o 
  -4   0  10     3449.20     3644.94    103.00 o 
  -3   0  10       22.08       12.47     17.38 o 
  -2   0  10      489.03      451.93     58.56 o 
  -1   0  10      370.50      334.67     28.98 o 
   0   0  10      149.17      128.61     22.22 o 
   1   0  10     1273.57     1365.40     58.57 o 
   2   0  10      313.77      244.38     33.03 o 
   3   0  10      540.94      575.50     35.43 o 
   4   0  10       22.64        9.01     14.86 o 
   5   0  10      182.33      152.48     24.16 o 
   6   0  10      249.71      195.41     32.28 o 
   7   0  10      251.14      330.87     89.77 o 
 -12   1  10       20.23      -75.06     75.06 o 
 -11   1  10      102.38       69.42     40.38 o 
 -10   1  10       25.59       12.01     16.32 o 
  -9   1  10      478.60      573.52     68.16 o 
  -8   1  10        2.50       -3.00     36.63 o 
  -7   1  10     2226.76     2521.35    115.69 o 
  -6   1  10      917.88      883.02     40.94 o 
  -5   1  10     1863.46     1912.23     61.08 o 
  -4   1  10       50.79       39.03     17.86 o 
  -3   1  10     1317.08     1298.84     47.47 o 
  -2   1  10       26.70       18.37     16.03 o 
  -1   1  10        8.00       17.71     14.94 o 
   0   1  10      886.28      864.90     89.65 o 
   1   1  10        5.14       -1.76     17.38 o 
   2   1  10      115.67      128.88     21.55 o 
   3   1  10     1220.56     1245.60     82.90 o 
   4   1  10       23.44       31.07     16.66 o 
   5   1  10       86.48       72.35     24.32 o 
   6   1  10      162.85      141.41     27.32 o 
   7   1  10      177.63      150.72     63.35 o 
 -12   2  10       70.27      -57.04     99.38 o 
 -11   2  10      197.10      134.81     77.76 o 
 -10   2  10      115.00      137.51     54.04 o 
  -9   2  10        3.11       -6.00     39.33 o 
  -8   2  10      304.78      346.60     22.47 o 
  -7   2  10        5.04       -9.44     11.30 o 
  -6   2  10       29.35       27.06     15.98 o 
  -5   2  10      717.67      707.53     34.33 o 
  -4   2  10      716.21      739.94     34.27 o 
  -3   2  10       61.71       87.65     16.88 o 
  -2   2  10       38.65       46.14     19.87 o 
  -1   2  10       34.66       34.15     17.91 o 
   0   2  10      281.37      223.10     42.34 o 
   1   2  10       71.22      102.14     27.17 o 
   2   2  10      656.79      655.40     33.18 o 
   3   2  10       11.08       30.02     52.54 o 
   4   2  10      690.98      680.46     37.24 o 
   5   2  10      249.92      252.51     21.02 o 
   6   2  10       67.64       12.01     53.74 o 
 -12   3  10       18.95        3.00     72.95 o 
 -11   3  10      185.07      161.53     93.37 o 
 -10   3  10        0.03       -6.00     39.33 o 
  -9   3  10     2438.19     2582.03    144.83 o 
  -8   3  10      267.26      186.16     44.74 o 
  -7   3  10      381.97      330.89     47.74 o 
  -6   3  10      380.18      408.60     26.55 o 
  -5   3  10     1326.05     1369.35     52.61 o 
  -4   3  10      106.88      102.32     30.17 o 
  -3   3  10       98.40       86.46     18.79 o 
  -2   3  10       31.39        7.97     33.02 o 
  -1   3  10       40.95       61.82     18.07 o 
   0   3  10      198.15      199.43     35.13 o 
   1   3  10      949.53     1066.87     80.79 o 
   2   3  10       19.89       12.01     12.01 o 
   3   3  10        6.94       -3.00     12.01 o 
   4   3  10       41.32       41.73     53.74 o 
   5   3  10       25.78      -33.02     51.04 o 
   6   3  10       12.51      -63.05     63.05 o 
 -12   4  10        1.82       21.31     83.61 o 
 -11   4  10       47.50      110.62     72.20 o 
 -10   4  10     1175.82     1197.44     87.50 o 
  -9   4  10       29.01      -19.52     33.39 o 
  -8   4  10      686.26      801.42     53.59 o 
  -7   4  10      187.73      188.21     36.47 o 
  -6   4  10      619.44      720.83     50.13 o 
  -5   4  10      150.45      180.93     64.55 o 
  -4   4  10     3595.01     3822.88    130.74 o 
  -3   4  10      566.34      555.05     39.18 o 
  -2   4  10     1209.29     1236.37     79.75 o 
  -1   4  10      662.44      696.24     32.63 o 
   0   4  10      362.92      349.21     26.72 o 
   1   4  10        4.40      -12.01     12.01 o 
   2   4  10     2143.04     2258.48     67.60 o 
   3   4  10      722.80      808.99     81.08 o 
   4   4  10      274.66      380.41     76.86 o 
   5   4  10      503.72      411.07     77.77 o 
 -12   5  10        1.03       72.05     87.36 o 
 -11   5  10       47.65        0.00     30.02 o 
 -10   5  10       16.96       20.81     47.89 o 
  -9   5  10      112.78      104.14     48.22 o 
  -8   5  10       42.02      -41.70     47.36 o 
  -7   5  10      155.66      152.64     31.92 o 
  -6   5  10        7.69       -0.28     22.43 o 
  -5   5  10     2922.27     3082.39    120.51 o 
  -4   5  10        0.84       -4.66     20.89 o 
  -3   5  10      114.07       94.67     19.91 o 
  -2   5  10        1.09       23.97     19.51 o 
  -1   5  10      350.94      354.77     25.07 o 
   0   5  10      169.22      156.12     17.71 o 
   1   5  10     2069.83     2247.92     78.12 o 
   2   5  10      234.28      153.43     44.74 o 
   3   5  10      320.00      355.20     66.06 o 
   4   5  10        0.07      -15.01     45.33 o 
   5   5  10        5.79       36.33     66.05 o 
 -12   6  10       24.04       89.77    117.39 o 
 -11   6  10        0.01       17.71     74.45 o 
 -10   6  10     1510.99     1557.12    190.44 o 
  -9   6  10        0.26       62.58     43.68 o 
  -8   6  10      108.63       79.13     35.49 o 
  -7   6  10        3.43       28.09     29.37 o 
  -6   6  10       84.89       66.02     32.38 o 
  -5   6  10        3.60       -6.89     19.96 o 
  -4   6  10      867.80      892.54     50.00 o 
  -3   6  10        1.93      -16.76     24.93 o 
  -2   6  10      128.17      112.81     21.53 o 
  -1   6  10       40.34        1.41     46.38 o 
   0   6  10      347.85      303.56     24.92 o 
   1   6  10       12.96       12.01      6.00 o 
   2   6  10      127.06       93.07     45.34 o 
   3   6  10       22.41       15.01     54.04 o 
   4   6  10       39.71       -6.00     51.34 o 
 -12   7  10       75.15      -27.02    120.39 o 
 -11   7  10      339.11      294.25     93.98 o 
 -10   7  10        6.07      -39.03     65.75 o 
  -9   7  10       34.29        6.31     45.28 o 
  -8   7  10       66.78       45.52     34.38 o 
  -7   7  10      452.03      511.47     52.70 o 
  -6   7  10       13.82       -8.70     27.44 o 
  -5   7  10      481.45      510.75     45.74 o 
  -4   7  10        1.45       32.57     19.51 o 
  -3   7  10        7.96       25.70     19.70 o 
  -2   7  10        6.09      -13.69     40.53 o 
  -1   7  10       15.39       -4.00     13.43 o 
   0   7  10      148.41      134.81     17.71 o 
   1   7  10      568.29      547.41     81.98 o 
   2   7  10       11.10       47.74     56.74 o 
   3   7  10        7.80      -17.71     56.74 o 
 -12   8  10        3.25       80.76    126.09 o 
 -11   8  10        2.76       36.33     75.36 o 
 -10   8  10      128.27       65.75     74.76 o 
  -9   8  10       32.82       70.72     51.10 o 
  -8   8  10       88.85       69.98     38.75 o 
  -7   8  10       10.06       -2.43     33.64 o 
  -6   8  10       87.64       79.18     31.66 o 
  -5   8  10        5.72       23.72     22.05 o 
  -4   8  10      376.55      312.88     46.69 o 
  -3   8  10       20.07       28.19     53.89 o 
  -2   8  10      166.36      124.57     25.53 o 
  -1   8  10       47.61       37.32     20.87 o 
   0   8  10      129.65      126.10     14.71 o 
   1   8  10        1.80        0.00     30.02 o 
   2   8  10       15.71      -23.72     62.45 o 
 -11   9  10      205.95      266.61     96.68 o 
 -10   9  10        0.61        6.00     72.35 o 
  -9   9  10       16.16        0.97     43.58 o 
  -8   9  10        0.05       38.68     43.38 o 
  -7   9  10       24.23      -26.94     43.53 o 
  -6   9  10      162.29      171.00     41.88 o 
  -5   9  10      373.60      370.78     38.31 o 
  -4   9  10        6.42        9.75     20.31 o 
  -3   9  10      267.35      230.59     37.83 o 
  -2   9  10       31.40       41.73     21.32 o 
  -1   9  10       40.14       39.03     17.71 o 
   0   9  10        0.64       41.73     48.04 o 
   1   9  10       44.20       47.74     59.74 o 
 -10  10  10        1.45       15.01     78.36 o 
  -9  10  10        0.05       89.77     74.76 o 
  -8  10  10      497.24      512.90    109.00 o 
  -7  10  10       60.39       50.79     34.53 o 
  -6  10  10      256.85      216.37     35.32 o 
  -5  10  10       54.79       47.76     23.88 o 
  -4  10  10       43.53       -8.12     28.81 o 
  -3  10  10        1.73      -39.03     39.03 o 
  -2  10  10      247.50      248.90     41.43 o 
  -1  10  10       26.99      -23.72     54.04 o 
   0  10  10      342.97      338.98     74.76 o 
  -9  11  10       75.41      218.87    120.09 o 
  -8  11  10        0.25      -21.08     69.05 o 
  -7  11  10        0.44        9.26     46.38 o 
  -6  11  10       14.10       -4.51     34.53 o 
  -5  11  10      243.45      280.04     82.87 o 
  -4  11  10        1.03       18.80     25.29 o 
  -3  11  10      532.13      496.77     78.07 o 
  -2  11  10       29.58      -23.72     80.76 o 
  -8  12  10      243.86      305.65     86.17 o 
  -7  12  10        0.05      -48.69     48.69 o 
  -6  12  10      114.45       10.65     27.11 o 
  -5  12  10        4.29       16.46     31.15 o 
  -4  12  10        1.76       22.75     41.73 o 
  -2 -11  11        0.94       54.04     71.75 o 
  -1 -11  11       28.08      -15.01     72.35 o 
   0 -11  11        6.04      -54.04     69.05 o 
   1 -11  11      117.94      210.76     87.67 o 
   2 -11  11      219.94      282.83    119.80 o 
   3 -11  11      113.43       69.35     72.06 o 
   4 -11  11        1.35       96.07     78.36 o 
  -4 -10  11        6.31      -50.74     81.06 o 
  -3 -10  11       38.05       12.01     62.75 o 
  -2 -10  11      192.85      141.41     69.05 o 
  -1 -10  11        2.63      156.12    110.78 o 
   0 -10  11      432.59      365.72     92.18 o 
   1 -10  11      176.62      137.51     72.06 o 
   2 -10  11       14.03       44.73     68.75 o 
   3 -10  11        8.25       -3.00     94.27 o 
   4 -10  11       24.84      -12.01     71.75 o 
   5 -10  11        4.25      -50.74     78.06 o 
  -5  -9  11      212.28      156.12     78.06 o 
  -4  -9  11      464.57      391.24    101.79 o 
  -3  -9  11      142.84       30.02     87.07 o 
  -2  -9  11      189.46      141.41     69.06 o 
  -1  -9  11      249.18      195.16     65.75 o 
   0  -9  11        4.09      -12.01     62.75 o 
   1  -9  11      129.83       59.75     72.06 o 
   2  -9  11      191.56      363.59     83.47 o 
   3  -9  11      170.06      165.73     21.02 o 
   4  -9  11       15.32       21.32     24.32 o 
   5  -9  11      549.27      635.37     66.36 o 
   6  -9  11       83.17       93.07     47.44 o 
  -6  -8  11      474.79      539.88    117.10 o 
  -5  -8  11      814.00      674.77    130.93 o 
  -4  -8  11       97.27       39.03     93.07 o 
  -3  -8  11      293.14      215.58     80.47 o 
  -2  -8  11       10.39       18.01     40.33 o 
  -1  -8  11      303.33      219.57     52.38 o 
   0  -8  11      703.66      575.88     70.33 o 
   1  -8  11      343.44      239.28     48.27 o 
   2  -8  11      333.09      373.30     62.00 o 
   3  -8  11        4.19      -14.00     20.02 o 
   4  -8  11      456.62      431.61     93.68 o 
   5  -8  11      131.00      122.50     44.73 o 
   6  -8  11      387.03      399.94     54.95 o 
  -7  -7  11      141.90       54.04     71.76 o 
  -6  -7  11        7.55      -66.35     66.35 o 
  -5  -7  11      165.34      177.14     71.46 o 
  -4  -7  11      359.92      311.48     78.07 o 
  -3  -7  11      198.42      226.84     56.68 o 
  -2  -7  11      486.78      578.30    130.92 o 
  -1  -7  11     1097.42     1137.82     98.93 o 
   0  -7  11      697.81      526.28    126.42 o 
   1  -7  11      291.36      316.86    137.97 o 
   2  -7  11      197.12      151.50     28.73 o 
   3  -7  11      579.66      509.70     40.20 o 
   4  -7  11      742.49      789.25     57.92 o 
   5  -7  11      945.47      928.26     65.10 o 
   6  -7  11      185.79      170.40     70.26 o 
   7  -7  11       15.60        6.00     51.34 o 
  -8  -6  11        1.04       33.02     75.06 o 
  -7  -6  11      756.49      697.58    109.91 o 
  -6  -6  11      336.15      346.26     73.71 o 
  -5  -6  11      476.20      494.43     37.65 o 
  -4  -6  11        3.55       22.97     11.69 o 
  -3  -6  11      203.90      209.70     52.54 o 
  -2  -6  11      315.22      253.30     44.65 o 
  -1  -6  11       17.11       69.49     51.19 o 
   0  -6  11     1189.78     1253.96    144.77 o 
   1  -6  11       74.42      110.81     40.33 o 
   2  -6  11      216.32      213.39     38.51 o 
   3  -6  11      599.48      578.76     43.09 o 
   4  -6  11       11.10        1.02     23.98 o 
   5  -6  11        1.66       12.97     35.15 o 
   6  -6  11      365.22      369.98     57.95 o 
   7  -6  11       57.90       52.24     44.31 o 
  -9  -5  11       62.29       89.77    101.78 o 
  -8  -5  11      539.69      784.01    113.50 o 
  -7  -5  11      541.74      778.01    100.89 o 
  -6  -5  11       74.82       85.23     25.50 o 
  -5  -5  11        0.37       15.35     20.69 o 
  -4  -5  11       54.18       88.45     49.37 o 
  -3  -5  11      172.22      192.46     44.49 o 
  -2  -5  11      839.61      873.40     67.63 o 
  -1  -5  11     1194.94     1195.23     78.92 o 
   0  -5  11       59.08       50.51     55.24 o 
   1  -5  11       14.49       22.28     16.58 o 
   2  -5  11     1001.53      960.13     51.59 o 
   3  -5  11       12.71        8.38     23.22 o 
   4  -5  11      182.19      240.55     36.44 o 
   5  -5  11      661.82      844.09     61.24 o 
   6  -5  11      182.43      176.25     35.72 o 
   7  -5  11        1.33      -13.12     49.39 o 
  -9  -4  11       42.77      168.73    113.79 o 
  -8  -4  11       64.97       39.03     60.35 o 
  -7  -4  11       37.58       27.02     48.04 o 
  -6  -4  11      395.08      393.34     37.49 o 
  -5  -4  11     1302.61     1320.42     67.87 o 
  -4  -4  11      288.12      279.47     29.50 o 
  -3  -4  11      272.79      280.39     88.12 o 
  -2  -4  11      171.63      161.55     43.13 o 
  -1  -4  11       90.40       82.26     32.55 o 
   0  -4  11      552.09      513.73     58.71 o 
   1  -4  11      724.61      683.32     72.07 o 
   2  -4  11      308.12      334.57     29.79 o 
   3  -4  11      377.54      298.02     30.83 o 
   4  -4  11     1034.66      975.19     54.00 o 
   5  -4  11      153.39      167.86     32.27 o 
   6  -4  11        0.71        1.49     44.73 o 
   7  -4  11       21.22      -23.81     41.71 o 
 -10  -3  11      103.11      114.09     80.76 o 
  -9  -3  11      216.54      245.60    108.09 o 
  -8  -3  11      672.43      747.72     98.79 o 
  -7  -3  11      949.22      875.73     84.39 o 
  -6  -3  11      653.85      647.82     48.38 o 
  -5  -3  11        1.85       36.18     33.17 o 
  -4  -3  11       42.80       -0.90     20.91 o 
  -3  -3  11       73.43       40.10     22.52 o 
  -2  -3  11      140.08      110.82     21.02 o 
  -1  -3  11      427.81      460.41     85.58 o 
   0  -3  11       32.49       28.43     19.96 o 
   1  -3  11      164.23      158.52     36.03 o 
   2  -3  11      146.61      120.63     22.28 o 
   3  -3  11       46.64       76.41     21.33 o 
   4  -3  11      133.49       82.19     26.59 o 
   5  -3  11      514.04      509.34     86.93 o 
   6  -3  11      260.45      249.61     35.97 o 
   7  -3  11      375.54      359.41     60.35 o 
 -10  -2  11      218.09      494.80    114.69 o 
  -9  -2  11      255.41      177.15     78.66 o 
  -8  -2  11       21.92        9.01     42.33 o 
  -7  -2  11        3.88       86.76     41.73 o 
  -6  -2  11      132.05       73.78     27.40 o 
  -5  -2  11      734.81      790.76     50.27 o 
  -4  -2  11      947.51      964.00     51.67 o 
  -3  -2  11     1570.50     1575.52     82.61 o 
  -2  -2  11      291.94      296.85     27.74 o 
  -1  -2  11      439.30      465.49     75.22 o 
   0  -2  11       20.39       -2.85     22.31 o 
   1  -2  11     4461.88     4540.55    145.20 o 
   2  -2  11      960.28      988.80    135.30 o 
   3  -2  11      854.58      768.51     76.73 o 
   4  -2  11      621.55      632.06     39.64 o 
   5  -2  11      265.97      273.39     36.47 o 
   6  -2  11       40.49       30.32     43.53 o 
   7  -2  11       58.83        3.00     48.64 o 
 -11  -1  11       14.55      -33.02    105.38 o 
 -10  -1  11       26.87      -86.76     89.77 o 
  -9  -1  11      102.12       93.07     63.35 o 
  -8  -1  11      280.57      315.26     56.45 o 
  -7  -1  11       74.42       77.76     38.73 o 
  -6  -1  11     2744.20     2563.36    171.00 o 
  -5  -1  11      526.89      551.28     41.38 o 
  -4  -1  11      250.50      247.17     32.10 o 
  -3  -1  11        0.37       -8.95     21.05 o 
  -2  -1  11       69.74       51.84     18.08 o 
  -1  -1  11     1049.57     1079.44     89.50 o 
   0  -1  11     2804.09     2789.52     91.48 o 
   1  -1  11     1706.12     1684.01     80.66 o 
   2  -1  11      938.71      947.29     47.50 o 
   3  -1  11        0.73        3.83     18.04 o 
   4  -1  11       30.77       17.71     19.96 o 
   5  -1  11      261.84      270.76     37.66 o 
   6  -1  11      504.04      568.11     57.35 o 
 -11   0  11      487.01      494.84    119.51 o 
 -10   0  11      104.02       69.35     69.35 o 
  -9   0  11      539.90      519.78     75.07 o 
  -8   0  11       59.42       72.05     48.34 o 
  -7   0  11      213.53      222.18     47.44 o 
  -6   0  11      143.30       87.02     27.49 o 
  -5   0  11     1074.52     1075.75    110.53 o 
  -4   0  11      718.59      775.45     37.37 o 
  -3   0  11     1653.67     1727.25     82.02 o 
  -2   0  11      107.41       95.91     17.74 o 
  -1   0  11      159.98      134.04     18.82 o 
   0   0  11       24.40       12.08     23.46 o 
   1   0  11      224.00      219.56     27.17 o 
   2   0  11      762.43      731.48     38.39 o 
   3   0  11      457.77      427.53     33.52 o 
   4   0  11      340.35      344.51     30.61 o 
   5   0  11      618.80      623.25     45.38 o 
   6   0  11       10.32       12.01     33.02 o 
 -11   1  11      146.36      101.78     80.76 o 
 -10   1  11        0.09       13.87     19.84 o 
  -9   1  11       15.36       30.02     42.03 o 
  -8   1  11      167.16      176.19     25.84 o 
  -7   1  11      180.80      150.64     25.34 o 
  -6   1  11      619.07      691.35     43.39 o 
  -5   1  11      549.23      536.33     50.45 o 
  -4   1  11      234.30      208.40     26.27 o 
  -3   1  11       97.27       80.24     21.17 o 
  -2   1  11       29.73       38.57     17.16 o 
  -1   1  11        1.86      -14.84     16.88 o 
   0   1  11     4547.55     4958.37    138.16 o 
   1   1  11      133.71      126.25     28.97 o 
   2   1  11      235.59      243.19     34.98 o 
   3   1  11       12.65       -9.97     25.92 o 
   4   1  11       96.51       22.95     55.39 o 
   5   1  11       67.76       65.75     26.72 o 
   6   1  11      103.87      132.40     87.07 o 
 -12   2  11       23.63      146.51     83.46 o 
 -11   2  11      109.82      245.59    104.78 o 
 -10   2  11        1.94      -65.75     80.76 o 
  -9   2  11       23.17       72.05     48.34 o 
  -8   2  11       66.60       66.75     16.58 o 
  -7   2  11       15.93       13.37     16.05 o 
  -6   2  11       49.37       35.60     17.96 o 
  -5   2  11       88.03       97.29     19.93 o 
  -4   2  11      271.23      218.40     26.87 o 
  -3   2  11       32.85       51.39     19.51 o 
  -2   2  11      247.50      274.15     23.67 o 
  -1   2  11     1188.65     1261.70     46.66 o 
   0   2  11      130.14      135.50     34.98 o 
   1   2  11      912.02      991.73     72.53 o 
   2   2  11      316.23      291.44     25.34 o 
   3   2  11       98.80       91.79     20.21 o 
   4   2  11      163.10      161.53     18.01 o 
   5   2  11      220.69      210.77     54.04 o 
 -12   3  11      188.56      230.28     96.38 o 
 -11   3  11      122.81       86.77     80.76 o 
 -10   3  11        1.20       50.74     65.45 o 
  -9   3  11      336.27      359.41     54.05 o 
  -8   3  11      721.74      796.39     68.17 o 
  -7   3  11       85.92       56.08     58.54 o 
  -6   3  11     1105.29     1110.70    100.77 o 
  -5   3  11      215.74      220.99     25.92 o 
  -4   3  11      814.63      832.63     42.31 o 
  -3   3  11      127.13       90.83     19.96 o 
  -2   3  11       92.38       69.18     19.99 o 
  -1   3  11       16.67       -1.86     15.63 o 
   0   3  11      304.74      268.21     32.43 o 
   1   3  11     1000.17      918.41     49.85 o 
   2   3  11       69.27       83.76     18.01 o 
   3   3  11      464.48      459.11     28.23 o 
   4   3  11      597.84      629.98     74.17 o 
   5   3  11        0.94       21.32     54.34 o 
 -12   4  11       26.78       -3.00     75.96 o 
 -11   4  11        1.60       96.07    105.38 o 
 -10   4  11      161.04      245.59     89.17 o 
  -9   4  11     1484.28     1442.39    108.13 o 
  -8   4  11      101.30       76.00     33.52 o 
  -7   4  11     1108.40     1065.98     69.54 o 
  -6   4  11        8.86       13.77     25.20 o 
  -5   4  11      140.42      106.83     29.32 o 
  -4   4  11       64.13      106.07     27.45 o 
  -3   4  11      170.67      170.90     28.31 o 
  -2   4  11       10.24       -4.06     92.77 o 
  -1   4  11      167.56      167.40     24.42 o 
   0   4  11      369.09      413.16     28.83 o 
   1   4  11      112.04      114.09     21.02 o 
   2   4  11       29.61       39.03     15.01 o 
   3   4  11      268.64      257.61     56.45 o 
   4   4  11       73.02       21.32     54.34 o 
 -12   5  11        7.95       59.95     67.33 o 
 -11   5  11        0.80       34.00     54.04 o 
 -10   5  11      204.83      234.49     55.48 o 
  -9   5  11       54.89       59.56     35.28 o 
  -8   5  11       52.30       13.12     31.08 o 
  -7   5  11       22.82       44.43     40.53 o 
  -6   5  11       49.62       58.59     29.58 o 
  -5   5  11       75.22       22.27     25.88 o 
  -4   5  11     1258.53     1416.59     74.70 o 
  -3   5  11       34.71        2.77     21.22 o 
  -2   5  11        1.66       26.57     23.87 o 
  -1   5  11        6.08        8.82     25.84 o 
   0   5  11      501.75      485.24     33.93 o 
   1   5  11      117.95      116.49     17.71 o 
   2   5  11     2065.73     2160.34    158.02 o 
   3   5  11       77.79       41.73     51.04 o 
   4   5  11        2.56       -9.01     63.35 o 
 -11   6  11      154.87       80.76     86.77 o 
 -10   6  11       46.00      -17.71     68.45 o 
  -9   6  11     1084.87     1123.81     84.21 o 
  -8   6  11        0.84       36.23     33.62 o 
  -7   6  11      106.88       92.85     30.52 o 
  -6   6  11      171.20      133.94     82.72 o 
  -5   6  11      383.33      380.50     39.58 o 
  -4   6  11       13.12       30.97     28.52 o 
  -3   6  11      795.43      840.84     85.74 o 
  -2   6  11      150.35      148.73     35.13 o 
  -1   6  11       77.58       65.75     20.19 o 
   0   6  11        6.46       15.01     15.01 o 
   1   6  11       50.62       50.74     11.71 o 
   2   6  11       42.85       15.01     48.04 o 
   3   6  11       73.00      158.82     69.05 o 
 -11   7  11        0.12      -75.06     80.76 o 
 -10   7  11     1063.82     1139.72    155.27 o 
  -9   7  11      171.20      211.76     65.75 o 
  -8   7  11       10.05       46.37     35.09 o 
  -7   7  11       32.47       49.93     59.74 o 
  -6   7  11       91.43       75.00     34.68 o 
  -5   7  11      105.01       65.04     30.50 o 
  -4   7  11      618.36      576.11     38.57 o 
  -3   7  11      197.32      175.35     25.65 o 
  -2   7  11      169.81      136.48     25.07 o 
  -1   7  11        0.18       43.87     20.08 o 
   0   7  11      181.46      158.83     18.01 o 
   1   7  11       92.29      101.78     57.34 o 
   2   7  11      246.69      228.79     77.76 o 
 -11   8  11       69.27      -17.71     86.47 o 
 -10   8  11       16.00       33.02     75.06 o 
  -9   8  11      173.78      161.53     75.36 o 
  -8   8  11        0.49       81.92     46.59 o 
  -7   8  11       46.51      108.43     49.69 o 
  -6   8  11       33.33       -0.93     30.51 o 
  -5   8  11      156.99      138.32     31.35 o 
  -4   8  11        0.02      -16.36     27.35 o 
  -3   8  11      111.48       91.89     24.18 o 
  -2   8  11        0.18      -23.72     24.02 o 
  -1   8  11       45.26       41.73     17.71 o 
   0   8  11       81.17      110.78     65.75 o 
   1   8  11      770.76      869.04     90.39 o 
 -10   9  11      187.50       93.07     84.67 o 
  -9   9  11       29.77       -3.00     75.96 o 
  -8   9  11        1.40      -29.92     77.91 o 
  -7   9  11        0.14       35.33     39.12 o 
  -6   9  11       49.46      -30.20     38.32 o 
  -5   9  11       17.92       30.69     29.99 o 
  -4   9  11      228.94      230.29     33.33 o 
  -3   9  11        0.17       17.71     32.72 o 
  -2   9  11      121.80      137.51     24.32 o 
  -1   9  11       27.85       99.37     87.37 o 
   0   9  11      191.34      228.78     69.66 o 
  -9  10  11      131.01      297.83    105.98 o 
  -8  10  11        0.85       15.01     54.04 o 
  -7  10  11       37.24       73.65     82.71 o 
  -6  10  11        0.06       69.12     46.06 o 
  -5  10  11      199.69      234.44     38.00 o 
  -4  10  11       18.46       21.32     27.32 o 
  -3  10  11       16.65        6.00     42.33 o 
  -2  10  11        3.30       47.74     53.74 o 
  -8  11  11       79.95      132.40     71.75 o 
  -7  11  11        3.05       17.86     54.19 o 
  -6  11  11       21.88      -47.05     56.89 o 
  -5  11  11        2.29       35.37     53.55 o 
  -4  11  11      263.62      207.77     45.94 o 
  -2 -10  12      145.34      128.50     80.76 o 
  -1 -10  12       97.58       -6.00     81.66 o 
   0 -10  12        1.11       -9.01     81.36 o 
   1 -10  12      217.59      305.65    101.48 o 
   2 -10  12       45.78       15.01     81.36 o 
   3 -10  12       83.91       96.07     80.46 o 
  -4  -9  12      172.14      137.51    108.09 o 
  -3  -9  12      180.25      240.49     81.66 o 
  -2  -9  12      273.65      141.42     80.77 o 
  -1  -9  12       39.08      -93.37     93.37 o 
   0  -9  12       72.00      134.80     75.06 o 
   1  -9  12        0.48        9.01     60.34 o 
   2  -9  12        0.53      -30.02     69.05 o 
   3  -9  12       31.87       21.32     66.05 o 
   4  -9  12      208.23      189.15     87.37 o 
  -5  -8  12      244.50      297.84     90.67 o 
  -4  -8  12      212.15      153.42     72.06 o 
  -3  -8  12       52.17       30.02     72.05 o 
  -2  -8  12       44.04        9.01     87.67 o 
  -1  -8  12       37.19       -3.00     60.65 o 
   0  -8  12      186.16      189.15     75.36 o 
   1  -8  12      428.61      435.98     93.68 o 
   2  -8  12      952.28     1003.34    135.44 o 
   3  -8  12      206.52      186.15     36.03 o 
   4  -8  12        3.81      -27.02     27.02 o 
   5  -8  12        0.06       17.71     35.73 o 
  -6  -7  12       49.83      144.11     77.46 o 
  -5  -7  12       97.61       63.05     60.05 o 
  -4  -7  12      196.48      174.44     84.07 o 
  -3  -7  12      186.32      134.81     72.66 o 
  -2  -7  12      347.14      303.56     84.07 o 
  -1  -7  12      490.14      578.55     66.22 o 
   0  -7  12      652.84      798.47     67.75 o 
   1  -7  12      134.55      303.95     64.85 o 
   2  -7  12       84.84       37.30     23.40 o 
   3  -7  12      415.18      423.96     44.08 o 
   4  -7  12      216.74      272.79     63.05 o 
   5  -7  12      130.39       59.75     44.73 o 
  -7  -6  12       21.25       30.02     75.06 o 
  -6  -6  12      366.88      557.88    108.69 o 
  -5  -6  12      831.19      924.90     57.58 o 
  -4  -6  12      811.87      938.44    127.63 o 
  -3  -6  12      230.29      129.78     46.53 o 
  -2  -6  12       78.29       99.77     40.04 o 
  -1  -6  12        1.95      -29.64     48.19 o 
   0  -6  12      562.42      589.65     64.85 o 
   1  -6  12     1076.03     1097.61     83.35 o 
   2  -6  12      132.47      155.32     29.85 o 
   3  -6  12      322.13      347.13     40.79 o 
   4  -6  12        1.05      -35.35     35.35 o 
   5  -6  12      170.08      129.96     35.80 o 
   6  -6  12        8.88        1.05     37.54 o 
  -8  -5  12       49.73       36.33    108.38 o 
  -7  -5  12     1121.61     1320.24    155.27 o 
  -6  -5  12     1020.99     1161.19    220.74 o 
  -5  -5  12      376.87      368.18     38.10 o 
  -4  -5  12      111.09       82.78     67.25 o 
  -3  -5  12      658.92      633.94     65.20 o 
  -2  -5  12      108.41      190.10     51.34 o 
  -1  -5  12      473.50      414.66     58.29 o 
   0  -5  12     1286.96     1272.07     90.06 o 
   1  -5  12      104.13      122.53     27.44 o 
   2  -5  12       21.62       52.78     26.25 o 
   3  -5  12       99.82       59.25     26.41 o 
   4  -5  12        0.78       23.98     30.05 o 
   5  -5  12       62.79       58.92     36.03 o 
   6  -5  12      267.98      264.32     78.96 o 
  -9  -4  12        1.06       47.74     74.76 o 
  -8  -4  12        0.68       36.33     72.65 o 
  -7  -4  12        9.16      -23.60     27.02 o 
  -6  -4  12      151.73      153.91     33.09 o 
  -5  -4  12     1062.80     1245.44     64.87 o 
  -4  -4  12       97.35      112.35     36.03 o 
  -3  -4  12       91.96       75.88     21.53 o 
  -2  -4  12      481.98      267.71     49.17 o 
  -1  -4  12      305.79      205.34    102.54 o 
   0  -4  12        8.94       -1.20     31.85 o 
   1  -4  12      746.62      768.78     55.71 o 
   2  -4  12      639.13      634.87     55.05 o 
   3  -4  12       52.73       62.81     31.52 o 
   4  -4  12      580.47      661.95     90.53 o 
   5  -4  12      313.86      290.28     42.99 o 
   6  -4  12        5.81       36.89     39.40 o 
  -9  -3  12      390.67      597.21    123.11 o 
  -8  -3  12        1.15      -65.45     65.45 o 
  -7  -3  12      384.62      318.82     58.29 o 
  -6  -3  12      216.75      169.17     31.42 o 
  -5  -3  12      239.46      145.78     33.18 o 
  -4  -3  12        2.48      -10.22     20.26 o 
  -3  -3  12       58.52        1.61     27.17 o 
  -2  -3  12        2.74       17.91     43.38 o 
  -1  -3  12       13.47       58.46     26.23 o 
   0  -3  12     1718.80     1730.71     97.18 o 
   1  -3  12     1314.38     1290.27     62.64 o 
   2  -3  12       59.52       90.16     26.81 o 
   3  -3  12      234.47      199.13     31.07 o 
   4  -3  12       85.48       38.28     46.69 o 
   5  -3  12       11.16      -24.02     29.98 o 
   6  -3  12      282.03      222.18     50.74 o 
 -10  -2  12      506.05      591.83    133.32 o 
  -9  -2  12       65.50      110.78     84.06 o 
  -8  -2  12      554.21      570.82     94.29 o 
  -7  -2  12      292.74      303.57     66.36 o 
  -6  -2  12       57.22       13.71     28.91 o 
  -5  -2  12      674.88      637.27     51.80 o 
  -4  -2  12     1001.81      874.87     59.08 o 
  -3  -2  12      176.14      159.65     25.46 o 
  -2  -2  12      189.67      200.56     26.59 o 
  -1  -2  12      930.38      883.71    137.70 o 
   0  -2  12       57.80       30.33     21.68 o 
   1  -2  12      317.26      288.50     46.54 o 
   2  -2  12      178.28      168.79     30.95 o 
   3  -2  12      496.79      498.99     39.78 o 
   4  -2  12      314.38      380.79     44.27 o 
   5  -2  12      681.87      682.61     80.18 o 
   6  -2  12      183.04      108.39     48.04 o 
 -10  -1  12       15.66       33.02     71.75 o 
  -9  -1  12        1.07      -36.33     72.65 o 
  -8  -1  12        2.98      156.12     93.07 o 
  -7  -1  12      703.73      638.40     51.09 o 
  -6  -1  12      522.44      498.92     45.86 o 
  -5  -1  12     1182.74     1260.24     73.33 o 
  -4  -1  12        0.86       -5.11     21.13 o 
  -3  -1  12       20.00       -0.91     20.72 o 
  -2  -1  12        4.17       32.31     36.03 o 
  -1  -1  12     2224.73     2113.96    102.44 o 
   0  -1  12      884.07      945.76     49.89 o 
   1  -1  12     2419.92     2475.09     97.86 o 
   2  -1  12      345.82      384.84     58.55 o 
   3  -1  12       85.69       77.45     53.59 o 
   4  -1  12       41.74       71.52     44.73 o 
   5  -1  12       38.67       72.05     41.73 o 
 -11   0  12       57.92      156.12     83.46 o 
 -10   0  12      480.30      372.03    101.49 o 
  -9   0  12      117.15      120.09     66.05 o 
  -8   0  12      323.74      290.35     57.95 o 
  -7   0  12       39.06       44.61     19.29 o 
  -6   0  12      336.67      361.78     45.64 o 
  -5   0  12       73.37       60.99     25.37 o 
  -4   0  12      789.12      815.56     45.89 o 
  -3   0  12      165.51      177.72     25.26 o 
  -2   0  12       13.71       22.34     21.33 o 
  -1   0  12      363.85      360.06     37.40 o 
   0   0  12      557.31      596.25     40.39 o 
   1   0  12        3.17        4.54     23.46 o 
   2   0  12      710.49      614.92     42.04 o 
   3   0  12       54.51       73.41     22.93 o 
   4   0  12       48.87       61.32     23.25 o 
   5   0  12      272.35      266.62     41.13 o 
 -11   1  12      556.22      327.00    109.00 o 
 -10   1  12      131.86      105.08    105.68 o 
  -9   1  12       13.81      -29.14     35.88 o 
  -8   1  12        4.23       -8.76     39.18 o 
  -7   1  12       63.07       37.62     22.52 o 
  -6   1  12      638.44      603.72     38.68 o 
  -5   1  12     1222.13     1354.83     65.59 o 
  -4   1  12      298.06      319.08     25.75 o 
  -3   1  12      234.79      227.20     29.71 o 
  -2   1  12       23.01        0.67     18.75 o 
  -1   1  12     1972.98     2030.25    108.01 o 
   0   1  12      841.49      908.83     95.50 o 
   1   1  12      705.10      689.20     46.94 o 
   2   1  12      135.60      114.99     25.03 o 
   3   1  12       26.94       24.50     23.48 o 
   4   1  12        4.77      -15.01     30.32 o 
   5   1  12       23.86       23.72     74.76 o 
 -11   2  12        1.46       44.73     77.76 o 
 -10   2  12      420.45      555.18    103.29 o 
  -9   2  12      240.02      156.13     65.75 o 
  -8   2  12      594.23      577.69     83.78 o 
  -7   2  12      263.61      226.46     26.61 o 
  -6   2  12      432.78      430.11     31.86 o 
  -5   2  12       88.00      106.73     23.58 o 
  -4   2  12       20.48       29.36     20.77 o 
  -3   2  12      506.54      522.51     37.00 o 
  -2   2  12      349.70      328.21     29.37 o 
  -1   2  12      605.16      611.17     36.47 o 
   0   2  12     2097.45     2061.16     82.60 o 
   1   2  12      157.37      172.48     24.66 o 
   2   2  12        0.13       -2.64     18.01 o 
   3   2  12       22.06       47.39     20.11 o 
   4   2  12       74.00      212.56    108.68 o 
 -11   3  12      281.40      228.79     84.67 o 
 -10   3  12       94.95       21.32     96.37 o 
  -9   3  12       24.69      114.08     63.35 o 
  -8   3  12       15.16       42.73     36.03 o 
  -7   3  12       47.48      132.40     39.32 o 
  -6   3  12       22.43       55.91     59.89 o 
  -5   3  12      532.79      562.16     58.40 o 
  -4   3  12      190.51      221.75     78.06 o 
  -3   3  12       87.26       92.51     25.52 o 
  -2   3  12      100.20       88.25     23.73 o 
  -1   3  12      939.49      885.12     53.31 o 
   0   3  12        3.23       -5.20     24.17 o 
   1   3  12      600.26      683.14     42.94 o 
   2   3  12      388.43      422.16     36.03 o 
   3   3  12      506.57      497.24     48.94 o 
   4   3  12      185.21      141.41     60.05 o 
 -11   4  12       13.89       -6.00     75.66 o 
 -10   4  12       67.74       75.06     72.05 o 
  -9   4  12        4.32       19.28     43.28 o 
  -8   4  12       24.23       -6.31     48.04 o 
  -7   4  12        0.88        1.45     37.46 o 
  -6   4  12      844.20      761.19     65.32 o 
  -5   4  12       11.61      -22.09     26.03 o 
  -4   4  12       43.60       28.44     27.50 o 
  -3   4  12       57.49       55.41     25.64 o 
  -2   4  12     2099.34     2141.56    104.48 o 
  -1   4  12       94.66       60.48     31.37 o 
   0   4  12     1428.22     1522.56     68.48 o 
   1   4  12      118.45      165.73     21.02 o 
   2   4  12      103.11       96.07     23.72 o 
   3   4  12        2.84       39.03     54.04 o 
 -11   5  12      214.52      261.21     93.98 o 
 -10   5  12       18.62       21.32     72.05 o 
  -9   5  12       72.72       88.72     47.58 o 
  -8   5  12       27.93      -13.70     41.43 o 
  -7   5  12        1.41       31.70     34.73 o 
  -6   5  12        0.32        9.72     34.38 o 
  -5   5  12      421.72      434.66     51.95 o 
  -4   5  12      432.75      426.72     47.95 o 
  -3   5  12     1119.77     1128.11     90.25 o 
  -2   5  12       76.67       74.91     77.91 o 
  -1   5  12      648.23      611.45     82.13 o 
   0   5  12       66.76       59.75     17.71 o 
   1   5  12      245.79      233.59     26.72 o 
   2   5  12      299.46      150.72     63.35 o 
   3   5  12       55.08       83.76     60.05 o 
 -11   6  12       25.32      -75.06    105.38 o 
 -10   6  12       83.90       86.77     74.46 o 
  -9   6  12       39.01      126.09     77.46 o 
  -8   6  12      863.77      793.78     69.12 o 
  -7   6  12        3.92       29.97     34.12 o 
  -6   6  12      469.99      380.53     47.24 o 
  -5   6  12        8.10      -30.61     31.52 o 
  -4   6  12      341.10      294.55     36.81 o 
  -3   6  12        3.92       14.34     26.77 o 
  -2   6  12        2.63       -7.40     27.13 o 
  -1   6  12      173.61      134.81     24.32 o 
   0   6  12        6.88        3.00     15.31 o 
   1   6  12      223.79      256.11     68.46 o 
   2   6  12       84.86       59.75     66.05 o 
 -10   7  12       72.08      -72.05    108.08 o 
  -9   7  12      523.79      536.37     75.63 o 
  -8   7  12        7.06      -30.02     45.03 o 
  -7   7  12        0.42       21.32     51.34 o 
  -6   7  12        8.46      -15.65     83.76 o 
  -5   7  12       29.76      -20.87     57.19 o 
  -4   7  12       10.07        1.92     31.08 o 
  -3   7  12      159.22      153.42     27.02 o 
  -2   7  12       36.53       15.01     24.32 o 
  -1   7  12      213.22      218.88     32.43 o 
   0   7  12       27.96      -30.02     48.04 o 
   1   7  12       10.41        9.01     66.35 o 
 -10   8  12       38.45        6.00     72.35 o 
  -9   8  12        1.79      -36.33     69.35 o 
  -8   8  12       52.36      -14.28     74.76 o 
  -7   8  12       58.72       36.59     34.38 o 
  -6   8  12        2.29       23.72     50.74 o 
  -5   8  12       39.19       44.73     36.03 o 
  -4   8  12       82.98       72.05     27.02 o 
  -3   8  12        2.51       23.72     26.72 o 
  -2   8  12      119.29       69.35     23.72 o 
  -1   8  12       27.41       21.32     57.64 o 
   0   8  12      408.86      369.92     69.66 o 
  -9   9  12      129.84       12.01     78.06 o 
  -8   9  12       34.06       23.72     62.45 o 
  -7   9  12       17.68       24.88     57.19 o 
  -6   9  12       13.79       41.73     39.03 o 
  -5   9  12        9.37        6.00     30.32 o 
  -4   9  12       25.98        3.00     27.32 o 
  -3   9  12      114.69      141.41     39.03 o 
  -2   9  12       13.48       77.76     81.06 o 
  -7  10  12        0.26       39.04     50.42 o 
  -6  10  12       20.15       13.91     33.46 o 
  -5  10  12       21.71       36.33     42.33 o 
  -4  10  12      176.95      161.53     54.34 o 
  -2  -9  13      221.53      141.41     80.76 o 
  -1  -9  13      390.74      365.71     96.38 o 
   0  -9  13      118.12      137.51     81.06 o 
   1  -9  13       61.33       72.05     75.36 o 
   2  -9  13       80.90      -15.01     87.37 o 
  -4  -8  13      144.22      158.82     92.47 o 
  -3  -8  13      385.63      517.04    119.50 o 
  -2  -8  13      105.00      192.15     83.46 o 
  -1  -8  13        1.16        3.00    109.28 o 
   0  -8  13       66.45      -27.02     66.05 o 
   1  -8  13       24.69       17.71     74.46 o 
   2  -8  13      163.39       77.76     71.46 o 
   3  -8  13       19.85       75.06    113.78 o 
  -5  -7  13       88.75       50.74     81.06 o 
  -4  -7  13       15.91      -78.36     78.36 o 
  -3  -7  13        2.73      105.08     80.76 o 
  -2  -7  13      420.55      539.87    101.79 o 
  -1  -7  13      620.26      778.03    125.22 o 
   0  -7  13       26.38       23.72     59.74 o 
   1  -7  13      220.14      183.15     96.38 o 
   2  -7  13        0.62       47.74     62.75 o 
   3  -7  13       33.61       21.32     39.33 o 
   4  -7  13       27.51       33.02     32.72 o 
  -6  -6  13      263.37      137.51     78.36 o 
  -5  -6  13      235.88      128.50     80.77 o 
  -4  -6  13      382.25      482.81    118.00 o 
  -3  -6  13      186.74      342.87     93.37 o 
  -2  -6  13      216.49      315.25     99.08 o 
  -1  -6  13       88.79       80.76     63.05 o 
   0  -6  13       15.22      -41.29     44.67 o 
   1  -6  13        2.75       20.61     35.88 o 
   2  -6  13      378.90      374.56     41.02 o 
   3  -6  13      286.07      334.40     42.03 o 
   4  -6  13      223.16      212.57     51.04 o 
  -7  -5  13       55.65       15.01     75.36 o 
  -6  -5  13       35.80       99.37     72.05 o 
  -5  -5  13      123.07      167.85     32.94 o 
  -4  -5  13        7.29        5.34     20.19 o 
  -3  -5  13       50.40       -3.00     90.97 o 
  -2  -5  13      644.49      515.09     71.43 o 
  -1  -5  13      317.85      248.65     50.08 o 
   0  -5  13      584.83      628.66     63.35 o 
   1  -5  13      166.11      152.66     43.55 o 
   2  -5  13        9.04       64.18    142.31 o 
   3  -5  13       13.87        9.52     28.57 o 
   4  -5  13        2.90       10.17     36.46 o 
   5  -5  13       31.21       59.31     38.19 o 
  -8  -4  13       50.64       57.04    111.08 o 
  -7  -4  13        6.66      -21.01     40.14 o 
  -6  -4  13       34.12      -14.65     36.97 o 
  -5  -4  13       55.74       73.93     30.93 o 
  -4  -4  13      571.39      570.71     43.48 o 
  -3  -4  13      675.23      709.93    102.85 o 
  -2  -4  13      414.76      402.11     58.05 o 
  -1  -4  13      228.89      127.67     37.01 o 
   0  -4  13       27.55       30.11     34.39 o 
   1  -4  13       14.23       44.79     24.32 o 
   2  -4  13      154.21      148.95     28.57 o 
   3  -4  13      133.03      124.51     92.92 o 
   4  -4  13      113.87       55.79     60.20 o 
   5  -4  13        5.31       -0.25     48.04 o 
  -9  -3  13       33.08       77.76     75.36 o 
  -8  -3  13       99.81       48.88     39.87 o 
  -7  -3  13      338.50      364.14     54.27 o 
  -6  -3  13      304.21      398.77     50.48 o 
  -5  -3  13     1121.86     1201.71    136.95 o 
  -4  -3  13       20.54      -12.01     29.93 o 
  -3  -3  13       75.04       47.43     67.85 o 
  -2  -3  13      113.29      115.46     35.96 o 
  -1  -3  13       55.56       21.93     30.80 o 
   0  -3  13       73.05       80.60     90.22 o 
   1  -3  13      945.99     1012.39     56.03 o 
   2  -3  13      238.71      218.54     33.75 o 
   3  -3  13      200.73      228.13     39.21 o 
   4  -3  13        5.12       40.18     38.53 o 
   5  -3  13        6.34       23.72     39.03 o 
  -9  -2  13      680.26      714.97    123.12 o 
  -8  -2  13       15.35       -9.56     39.32 o 
  -7  -2  13      598.85      458.50     61.32 o 
  -6  -2  13      122.70      125.30     33.64 o 
  -5  -2  13       92.97       74.66     32.45 o 
  -4  -2  13      384.55      422.25     36.37 o 
  -3  -2  13     1161.81     1115.84     59.31 o 
  -2  -2  13      145.38      199.58     26.78 o 
  -1  -2  13     1124.79     1115.40     75.89 o 
   0  -2  13     1046.48     1053.39     57.62 o 
   1  -2  13        4.83        7.11     25.34 o 
   2  -2  13       33.23       50.74     25.82 o 
   3  -2  13      221.03      201.46     54.34 o 
   4  -2  13      163.94      120.08     35.35 o 
  -9  -1  13       68.74       36.33     78.66 o 
  -8  -1  13        0.78      -42.97     51.19 o 
  -7  -1  13        6.31       41.06     54.20 o 
  -6  -1  13      219.74      249.50     33.46 o 
  -5  -1  13      742.50      782.96     47.57 o 
  -4  -1  13     1177.23     1176.95     65.78 o 
  -3  -1  13       82.06       53.03     24.44 o 
  -2  -1  13        0.98       21.32     23.28 o 
  -1  -1  13       15.66        3.56     22.21 o 
   0  -1  13      879.14      963.76     61.26 o 
   1  -1  13      984.61     1071.00     55.52 o 
   2  -1  13      826.65      940.29    104.66 o 
   3  -1  13       51.47       73.25     30.22 o 
   4  -1  13        3.56      -32.72     32.72 o 
 -10   0  13      238.59      204.47     98.78 o 
  -9   0  13      654.57      664.18     81.84 o 
  -8   0  13        1.20        3.62     27.37 o 
  -7   0  13      234.63      262.40     41.13 o 
  -6   0  13      552.71      436.78     67.56 o 
  -5   0  13        8.31       14.01     20.26 o 
  -4   0  13      336.90      337.99     56.75 o 
  -3   0  13      256.58      286.50     31.09 o 
  -2   0  13      264.07      263.89     36.21 o 
  -1   0  13      554.51      657.24    134.22 o 
   0   0  13      723.84      746.04     86.33 o 
   1   0  13      127.04      126.11     37.38 o 
   2   0  13      150.89      141.66     31.24 o 
   3   0  13        5.62      -18.49     22.38 o 
   4   0  13       17.87       12.01     39.03 o 
 -10   1  13      572.69      519.77    122.51 o 
  -9   1  13        8.40      -19.68     47.27 o 
  -8   1  13        7.98       14.16     23.87 o 
  -7   1  13       20.67       36.81     23.71 o 
  -6   1  13      558.28      611.93     85.58 o 
  -5   1  13      620.55      597.72     41.20 o 
  -4   1  13      236.51      253.14     35.73 o 
  -3   1  13       36.40       38.57     20.08 o 
  -2   1  13       74.59       52.21     22.24 o 
  -1   1  13        4.87        4.37     25.67 o 
   0   1  13       30.80       18.36     27.55 o 
   1   1  13      449.46      449.86     37.02 o 
   2   1  13      116.64       86.06     33.18 o 
   3   1  13       26.82       39.03     36.33 o 
   4   1  13       72.00      108.38    102.68 o 
 -10   2  13       14.60      -21.32     75.06 o 
  -9   2  13      241.15      225.07     55.30 o 
  -8   2  13       16.74       40.57     51.19 o 
  -7   2  13       64.81       58.41     22.79 o 
  -6   2  13      183.70      165.17     26.94 o 
  -5   2  13      272.03      240.40     61.55 o 
  -4   2  13       50.42       53.31     23.20 o 
  -3   2  13     1204.25     1223.41     58.27 o 
  -2   2  13        2.82       17.37     21.17 o 
  -1   2  13      744.32      687.32     76.88 o 
   0   2  13      334.92      382.18     32.21 o 
   1   2  13      401.61      338.55     46.99 o 
   2   2  13       41.44       43.68     25.37 o 
   3   2  13       36.42       -9.01     66.35 o 
 -10   3  13      347.77      351.30    104.79 o 
  -9   3  13        7.26      -10.50     95.92 o 
  -8   3  13       65.33      -23.60     51.49 o 
  -7   3  13        1.35       -2.70     33.62 o 
  -6   3  13       43.75       36.33     31.52 o 
  -5   3  13      336.83      372.26     52.69 o 
  -4   3  13      538.32      522.75     38.04 o 
  -3   3  13       66.75       61.91     26.61 o 
  -2   3  13      880.35      874.17     50.42 o 
  -1   3  13      128.17      110.30     32.71 o 
   0   3  13       16.51        1.76     17.38 o 
   1   3  13        3.22       12.01     23.72 o 
   2   3  13      243.77      212.57     38.43 o 
   3   3  13      135.31      -84.37     84.37 o 
 -10   4  13        0.91      -44.73     68.75 o 
  -9   4  13       87.86       72.47     51.87 o 
  -8   4  13      223.22      198.73     48.22 o 
  -7   4  13      127.60       53.91     37.51 o 
  -6   4  13      135.87      150.82     36.32 o 
  -5   4  13      298.06      283.74     40.82 o 
  -4   4  13       28.38       -6.29     37.72 o 
  -3   4  13     1154.51     1197.58    103.77 o 
  -2   4  13      328.52      315.77     38.74 o 
  -1   4  13      107.23      110.79     45.03 o 
   0   4  13      230.33      195.16     33.63 o 
   1   4  13      744.23      632.71     66.06 o 
   2   4  13       16.18      108.38     81.06 o 
 -10   5  13      608.60      613.46    135.72 o 
  -9   5  13       30.41      161.52     86.46 o 
  -8   5  13       28.00       19.83     55.58 o 
  -7   5  13       73.03      130.58     73.41 o 
  -6   5  13       23.93       42.52     35.23 o 
  -5   5  13       14.10       18.68     40.38 o 
  -4   5  13     1855.00     1978.76    125.12 o 
  -3   5  13      215.67      211.06     58.55 o 
  -2   5  13      774.55      816.84     60.69 o 
  -1   5  13      210.89      158.83     33.03 o 
   0   5  13      118.08      120.09     33.63 o 
   1   5  13       77.02      161.52     57.04 o 
 -10   6  13        5.42     -108.08    108.08 o 
  -9   6  13       28.14       69.35     69.35 o 
  -8   6  13        7.86      141.40     96.37 o 
  -7   6  13       36.75       63.05     54.04 o 
  -6   6  13       45.79       12.01     45.03 o 
  -5   6  13       57.47      100.19     50.89 o 
  -4   6  13      219.20      215.57     45.04 o 
  -3   6  13       42.39       72.05     41.73 o 
  -2   6  13       18.05       -9.01     36.33 o 
  -1   6  13       46.57       54.04     36.33 o 
   0   6  13      129.56      116.49     62.75 o 
  -9   7  13        0.43      -17.71     74.45 o 
  -8   7  13        3.56       47.74     87.06 o 
  -7   7  13        2.83       54.04     50.74 o 
  -6   7  13       12.85       -3.00     33.32 o 
  -5   7  13       29.83      101.78     50.74 o 
  -4   7  13      884.79      815.03     78.38 o 
  -3   7  13       39.50      -17.71     26.72 o 
  -2   7  13       21.93      -15.01     30.32 o 
  -1   7  13        0.71      -17.71     62.75 o 
  -8   8  13        0.22       33.02     66.05 o 
  -7   8  13        4.22        9.01     42.33 o 
  -6   8  13      118.32       41.73     41.73 o 
  -5   8  13      389.04      290.35     57.95 o 
  -4   8  13       12.93       15.01     33.32 o 
  -3   8  13      291.04      270.22     54.04 o 
  -2   8  13        0.16       27.02     59.74 o 
  -7   9  13        3.39       36.33     54.04 o 
  -6   9  13        0.37      -42.03     42.03 o 
  -5   9  13        5.46       33.02     42.33 o 
  -1  -8  14      202.06      168.73     89.77 o 
   0  -8  14        1.47       15.01     75.36 o 
  -4  -7  14        7.28       93.07    122.49 o 
  -3  -7  14        4.00      -74.45     74.45 o 
  -2  -7  14        4.26       12.01     71.75 o 
  -1  -7  14       94.33      -36.33     72.66 o 
   0  -7  14      371.97      324.88     96.68 o 
   1  -7  14      319.43      275.63     92.78 o 
   2  -7  14       39.16       86.76     74.46 o 
  -5  -6  14      115.44       12.01     74.76 o 
  -4  -6  14      374.46      336.89     96.68 o 
  -3  -6  14      163.18       77.76    105.38 o 
  -2  -6  14      274.22      252.51     90.67 o 
  -1  -6  14      399.82      426.67     92.78 o 
   0  -6  14        0.24      120.09     68.45 o 
   1  -6  14      117.14      261.20     81.36 o 
   2  -6  14       37.64       41.73     32.72 o 
  -6  -5  14      717.30      539.91    129.72 o 
  -5  -5  14      175.31      177.14    110.79 o 
  -4  -5  14       60.75       36.33     75.36 o 
  -3  -5  14       20.83       44.73     68.75 o 
  -2  -5  14        2.51      -17.71     65.75 o 
  -1  -5  14       32.66       -5.92     26.83 o 
   0  -5  14      391.18      342.15     64.53 o 
   1  -5  14       42.66      -15.01     93.37 o 
   2  -5  14       35.96        6.00     36.33 o 
   3  -5  14       12.91       17.71     35.73 o 
  -7  -4  14      212.00      192.15     77.46 o 
  -6  -4  14       16.70       99.37     78.66 o 
  -5  -4  14       93.13       78.97     34.94 o 
  -4  -4  14       57.32       63.91     40.80 o 
  -3  -4  14      117.17      146.51     69.05 o 
  -2  -4  14       41.93       13.88     43.37 o 
  -1  -4  14      349.83      335.60     50.61 o 
   0  -4  14        7.69       -2.17     40.53 o 
   1  -4  14       44.54       64.90     32.20 o 
   2  -4  14       43.52       18.22     31.90 o 
   3  -4  14        4.07       61.05     38.12 o 
  -8  -3  14       50.35       41.73     80.76 o 
  -7  -3  14      245.57      158.83    102.08 o 
  -6  -3  14      185.42      120.80    111.09 o 
  -5  -3  14      245.15      331.29     48.26 o 
  -4  -3  14       71.74      106.42     34.21 o 
  -3  -3  14       54.51       72.54     38.16 o 
  -2  -3  14      125.06      159.81     42.34 o 
  -1  -3  14        0.15       26.43     33.93 o 
   0  -3  14      172.45      148.77     41.06 o 
   1  -3  14      371.59      348.02     67.26 o 
   2  -3  14      267.11      209.17     40.08 o 
   3  -3  14       29.78       -7.91     34.60 o 
  -8  -2  14      103.73      118.44     46.18 o 
  -7  -2  14      131.31      155.08     52.20 o 
  -6  -2  14       45.11       55.59     37.38 o 
  -5  -2  14        6.06      -13.15     26.21 o 
  -4  -2  14      117.54       77.00     27.10 o 
  -3  -2  14      235.00      195.45     32.97 o 
  -2  -2  14      577.87      505.54     51.81 o 
  -1  -2  14      424.03      460.28     47.85 o 
   0  -2  14       78.44       69.86     48.19 o 
   1  -2  14       40.08       48.11     39.18 o 
   2  -2  14        1.84       -6.31     37.30 o 
   3  -2  14       45.75       17.11     26.21 o 
  -8  -1  14        0.30       34.80     44.43 o 
  -7  -1  14       64.65       20.79     32.27 o 
  -6  -1  14       86.60       37.46     29.19 o 
  -5  -1  14     1025.15      972.56     70.13 o 
  -4  -1  14      724.94      739.78     51.30 o 
  -3  -1  14      731.70      732.26     79.58 o 
  -2  -1  14        6.72       -5.58     30.51 o 
  -1  -1  14       21.40       46.00     37.11 o 
   0  -1  14      115.76       91.72     48.04 o 
   1  -1  14      220.46      191.76     59.00 o 
   2  -1  14      402.62      374.48     46.32 o 
   3  -1  14       18.80      -23.72     39.03 o 
  -9   0  14      198.92      142.34     65.92 o 
  -8   0  14      268.29      175.39     56.51 o 
  -7   0  14      117.77      133.94     35.95 o 
  -6   0  14      139.03      160.23     61.55 o 
  -5   0  14       83.39       51.61     31.52 o 
  -4   0  14      108.24       28.30     32.32 o 
  -3   0  14      138.23      208.00     38.46 o 
  -2   0  14      148.98      226.37     98.63 o 
  -1   0  14      217.76      229.01     57.05 o 
   0   0  14      433.58      399.07     41.79 o 
   1   0  14      220.61      190.82     32.41 o 
   2   0  14        8.07       -9.01     27.02 o 
   3   0  14       42.51       39.03     36.33 o 
  -9   1  14      188.26      220.04     70.26 o 
  -8   1  14       21.88       39.20     49.40 o 
  -7   1  14       29.73       57.46     32.44 o 
  -6   1  14       31.72       22.82     28.13 o 
  -5   1  14      752.33      701.40     73.57 o 
  -4   1  14      458.66      467.52     80.17 o 
  -3   1  14      390.86      315.38     36.38 o 
  -2   1  14      121.54       70.83     26.14 o 
  -1   1  14       12.55       28.43     29.54 o 
   0   1  14      115.12       64.66     88.42 o 
   1   1  14      173.49      203.46     71.91 o 
   2   1  14      110.13      137.51     38.43 o 
  -9   2  14      112.47       97.88     67.85 o 
  -8   2  14       52.31      106.00     75.21 o 
  -7   2  14       44.96        4.20     29.87 o 
  -6   2  14      598.14      630.77     46.11 o 
  -5   2  14      433.90      417.30     41.16 o 
  -4   2  14      109.03       88.08     28.54 o 
  -3   2  14       61.99       33.53     52.54 o 
  -2   2  14       23.85       19.00     27.95 o 
  -1   2  14       25.98       34.30     28.41 o 
   0   2  14      260.89      252.63     32.20 o 
   1   2  14      204.12      227.91     33.94 o 
   2   2  14       18.72      -41.73     78.06 o 
  -9   3  14      159.08       69.35     74.76 o 
  -8   3  14        2.67       24.03     55.01 o 
  -7   3  14        0.40      -18.58     49.32 o 
  -6   3  14        7.62        5.14     36.03 o 
  -5   3  14        5.29      -13.92     23.71 o 
  -4   3  14      133.34       89.23     28.49 o 
  -3   3  14      293.57      296.11     34.06 o 
  -2   3  14       60.80       33.53     32.82 o 
  -1   3  14      326.13      395.09     81.22 o 
   0   3  14       78.19       63.05     27.02 o 
   1   3  14       52.66      -15.01     39.33 o 
  -9   4  14      113.66      180.14     92.77 o 
  -8   4  14      315.79      309.26    113.79 o 
  -7   4  14        4.07       77.07     56.74 o 
  -6   4  14      154.62      184.06    100.58 o 
  -5   4  14      221.01      216.17     43.32 o 
  -4   4  14      134.41       81.24     84.22 o 
  -3   4  14        5.39       -8.75     31.35 o 
  -2   4  14        5.46      -39.03     41.73 o 
  -1   4  14        3.47       69.35     39.33 o 
   0   4  14      125.15       96.07     42.03 o 
  -9   5  14      276.47      141.42     84.67 o 
  -8   5  14        5.22      -15.01     99.37 o 
  -7   5  14      136.73      195.15     93.37 o 
  -6   5  14       19.88       54.04     41.73 o 
  -5   5  14       77.15       89.77     51.04 o 
  -4   5  14       90.08       44.73     36.03 o 
  -3   5  14      880.62      915.02     79.58 o 
  -2   5  14       95.10      114.09     38.73 o 
  -1   5  14       56.90       77.76     54.04 o 
   0   5  14       42.52       63.05    111.38 o 
  -8   6  14       56.77      122.49    104.18 o 
  -7   6  14       21.15       47.74     90.07 o 
  -6   6  14      108.33      150.72     53.74 o 
  -5   6  14       31.34        0.00     30.02 o 
  -4   6  14     1135.06      840.31     82.59 o 
  -3   6  14        2.13      -36.03     36.03 o 
  -2   6  14       46.68       69.35     44.73 o 
  -7   7  14        3.32        3.00     66.95 o 
  -6   7  14       11.55      -30.02     45.03 o 
  -5   7  14       41.48       -3.00     48.64 o 
  -4   7  14       85.74      105.08     41.43 o 
  -3   7  14       74.00      177.13     62.75 o 
  -2  -6  15      111.42       65.75     78.06 o 
  -1  -6  15        7.53     -108.38    108.38 o 
  -4  -5  15       14.04       15.01     69.35 o 
  -3  -5  15       29.53      -57.04     75.36 o 
  -2  -5  15       35.37      -65.75     74.76 o 
  -1  -5  15       15.86       44.73     74.76 o 
   0  -5  15        6.35       30.02     63.05 o 
  -5  -4  15        5.20        0.00     30.02 o 
  -4  -4  15       94.63      153.07     63.76 o 
  -3  -4  15       52.08       45.21     55.52 o 
  -2  -4  15       26.46       39.70     51.72 o 
  -1  -4  15      184.08      123.26     98.93 o 
   0  -4  15      305.55      256.11     84.07 o 
   1  -4  15      151.49       41.73     56.74 o 
  -6  -3  15      138.17      248.89    114.09 o 
  -5  -3  15      549.16      524.57     75.36 o 
  -4  -3  15      183.09      163.25     38.53 o 
  -3  -3  15       66.37       66.27     97.42 o 
  -2  -3  15      108.20       67.99     54.19 o 
  -1  -3  15       82.23       51.43     49.39 o 
   0  -3  15       23.35       56.94     53.24 o 
   1  -3  15      156.36      156.12     54.57 o 
  -7  -2  15      224.39      215.57     83.77 o 
  -6  -2  15      337.37      237.02     52.10 o 
  -5  -2  15      174.91      124.26     39.18 o 
  -4  -2  15       48.37       38.95     32.20 o 
  -3  -2  15        7.47       28.97     42.09 o 
  -2  -2  15        9.80      -27.05     34.38 o 
  -1  -2  15       31.75      -10.33     36.03 o 
   0  -2  15      399.19      301.27     42.27 o 
   1  -2  15       35.23      -14.47     37.80 o 
  -7  -1  15       25.37        0.15     44.43 o 
  -6  -1  15       14.38       20.07     28.05 o 
  -5  -1  15      148.49      107.53     41.41 o 
  -4  -1  15      165.05      211.51     37.81 o 
  -3  -1  15       57.83       16.47     34.53 o 
  -2  -1  15       15.11      -23.96     35.27 o 
  -1  -1  15      342.20      263.03     49.27 o 
   0  -1  15        3.41       -0.08     37.77 o 
   1  -1  15       86.45       57.04     36.33 o 
  -7   0  15      308.62      245.86     62.90 o 
  -6   0  15      175.40      122.10     88.72 o 
  -5   0  15      138.38      132.68     71.01 o 
  -4   0  15       59.20       56.69     29.28 o 
  -3   0  15       54.58       54.65     34.23 o 
  -2   0  15        7.54       44.66     41.14 o 
  -1   0  15      167.64      160.41     46.69 o 
   0   0  15      315.85      172.60     45.74 o 
   1   0  15        2.64       59.74     33.02 o 
  -8   1  15       26.76       32.86    114.08 o 
  -7   1  15       15.02       40.32     59.89 o 
  -6   1  15        4.54      -14.21     54.75 o 
  -5   1  15      151.12      171.44     38.65 o 
  -4   1  15      323.10      360.07     42.76 o 
  -3   1  15      182.65      152.36     31.93 o 
  -2   1  15        1.75      -31.58     31.58 o 
  -1   1  15       29.81       58.93     31.28 o 
   0   1  15       41.60       22.24     43.38 o 
  -8   2  15       42.75       39.21     49.54 o 
  -7   2  15      172.77       41.56     48.33 o 
  -6   2  15      221.66      163.12     61.82 o 
  -5   2  15      417.17      377.32     43.26 o 
  -4   2  15       61.46       -4.72     33.02 o 
  -3   2  15        8.71       45.36     40.38 o 
  -2   2  15       14.23       63.98     43.23 o 
  -1   2  15        0.52       -6.32     34.54 o 
   0   2  15      108.71       59.61     39.32 o 
  -8   3  15       50.50       21.32     78.06 o 
  -7   3  15        6.07      -23.72     65.75 o 
  -6   3  15      110.17       96.86    100.28 o 
  -5   3  15        2.06       50.03     33.73 o 
  -4   3  15       16.20       14.14     33.07 o 
  -3   3  15      212.43      110.98     38.62 o 
  -2   3  15      135.27       45.05     30.22 o 
  -1   3  15      126.62      165.73     72.06 o 
  -7   4  15       68.80       86.77     74.46 o 
  -6   4  15       28.32       27.02     66.05 o 
  -5   4  15      571.70      726.96     82.88 o 
  -4   4  15      120.07      144.11     54.04 o 
  -3   4  15       25.31       83.76     39.03 o 
  -2   4  15       16.24       41.73     71.45 o 
  -6   5  15      231.37      243.80     78.66 o 
  -5   5  15        7.82      -47.74     50.74 o 
  -4   5  15       57.66       54.04     48.34 o 
  -3   5  15       20.99      -23.72     35.73 o 
  -3  -2  16        2.12       -4.27     62.75 o 
  -2  -2  16        6.09       15.11     46.68 o 
  -4  -1  16      246.05      177.98     43.36 o 
  -3  -1  16      300.37      162.13     58.91 o 
  -2  -1  16       78.36       78.00     52.03 o 
  -5   0  16      398.49      429.49     76.95 o 
  -4   0  16      148.93      121.50     46.32 o 
  -3   0  16        6.36       63.51     72.20 o 
  -2   0  16        6.66       78.82     52.30 o 
  -5   1  16        1.54       -3.76     27.31 o 
  -4   1  16      114.90      135.67     70.25 o 
  -3   1  16       33.81       76.00     53.59 o 
                                                 
